# Supplementary material for: Asymmetric and time-frequency co-movements among innovation-themed investments and carbon emission efficiency: Thematic investing and hedging opportunities
Source: PLoS One. 2024 Feb 29;19(2):e0293929. doi: 10.1371/journal.pone.0293929 (PMC10903807; doi:10.1371/journal.pone.0293929)
Supplement: S1 Data — (XLSX) [file pone.0293929.s002.xlsx]

## Sheet: Thematic Level & Returns Series
Level series for Thematic Indices															Return series for Thematic Indices
Date	RBI	NGIII	INI	FMI	DTI	SCI	FII	DEI	ACI	CSI	ATIII				Date	RBI	NGIII	INI	FMI	DTI	SCI	FII	DEI	ACI	CSI	ATIII
Jan 10, 2019	1279.85	1496.38	1426.64	1242.83	1364.57	1188.28	1489.19	1529.88	1326.66	1406.79	1313.75				Jan 10, 2019
Jan 11, 2019	1285.59	1496.74	1424.06	1246.27	1363.96	1191.31	1487.49	1527.87	1324.43	1403.63	1314.73				Jan 11, 2019	0.00447644	0.000240552	-0.00181009	0.00276164	-0.000443462	0.00254161	-0.00114557	-0.00131469	-0.00168761	-0.00224806	0.000744918
Jan 14, 2019	1280.25	1483.04	1408.94	1240.83	1352.39	1186.07	1474.39	1515.39	1310.15	1387.65	1303.6				Jan 14, 2019	-0.00416239	-0.00919403	-0.0106736	-0.00437377	-0.00851955	-0.00440317	-0.00884443	-0.0082031	-0.0108383	-0.011453	-0.00850167
Jan 15, 2019	1296.35	1508.62	1432.08	1247.18	1371.29	1195.57	1493.77	1544.13	1328.9	1413.05	1319.91				Jan 15, 2019	0.012498	0.017098	0.0162889	0.00510448	0.0138792	0.00797604	0.0130561	0.0187898	0.0142137	0.018141	0.0124331
Jan 16, 2019	1292.88	1509.65	1432.73	1244.4	1368.59	1191.69	1502.55	1546.86	1330.53	1409.33	1319.59				Jan 16, 2019	-0.00267879	0.000685824	0.000460065	-0.00223312	-0.00197088	-0.00325478	0.00586188	0.00176319	0.00122282	-0.00263324	-0.000243229
Jan 17, 2019	1300.72	1519.7	1441.83	1249.81	1379.72	1198.79	1514.43	1557.13	1334.26	1423.25	1330.84				Jan 17, 2019	0.00604412	0.00663379	0.00632447	0.00433645	0.00809954	0.0059461	0.00787877	0.00661797	0.00279647	0.00982715	0.00848927
Jan 18, 2019	1322.23	1538.38	1459.56	1261.41	1397.38	1214.88	1538.75	1575.62	1341.4	1429.21	1348.7				Jan 18, 2019	0.0164025	0.012217	0.0122233	0.00924417	0.012712	0.0133301	0.015926	0.0118045	0.00534001	0.00417885	0.0133376
Jan 21, 2019	1323.41	1539.34	1459.82	1264.57	1397.71	1215.63	1538.81	1577.47	1341.52	1428.23	1349.98		Returns		Jan 21, 2019	0.000889766	0.000623189	0.00017812	0.0025012	0.000238991	0.000620444	4.15914e-05	0.00117662	9.24365e-05	-0.000685228	0.000945645
Jan 22, 2019	1298.43	1509.07	1431.78	1241.74	1379.82	1201.48	1513.45	1547.17	1319.28	1413.69	1323.32				Jan 22, 2019	-0.0190552	-0.0198628	-0.019392	-0.0182193	-0.0128814	-0.0117141	-0.0166169	-0.0193987	-0.0167217	-0.0102319	-0.0199491
Jan 23, 2019	1291.32	1510.72	1433.36	1233.99	1383.66	1204.47	1517.06	1545.62	1317.72	1420.13	1326.26				Jan 23, 2019	-0.00549167	0.00109875	0.00109873	-0.0062616	0.00277766	0.00249049	0.00238309	-0.00100039	-0.00118013	0.0045451	0.00221847
Jan 24, 2019	1312.44	1526.86	1447.63	1258.16	1390.28	1214.98	1535.11	1556.43	1323.5	1436.73	1346.64				Jan 24, 2019	0.0162231	0.010623	0.0099085	0.0193991	0.00477085	0.00868384	0.0118232	0.0069709	0.00437223	0.011622	0.0152549
Jan 25, 2019	1340.23	1552.43	1470.38	1290.37	1404.06	1229.04	1560.37	1585.35	1341.39	1456.3	1366.22				Jan 25, 2019	0.0209563	0.0166107	0.0155932	0.0252786	0.00986505	0.0115058	0.0163248	0.0184111	0.0134282	0.0135292	0.0144315
Jan 28, 2019	1324.18	1530.74	1448.83	1255.71	1385.8	1221.89	1537.36	1565.09	1328.43	1458.25	1346.72				Jan 28, 2019	-0.0120486	-0.0140688	-0.0147618	-0.0272325	-0.0130919	-0.00582963	-0.0148595	-0.0128657	-0.0097071	0.00133605	-0.0143758
Jan 29, 2019	1320.57	1511.18	1435.12	1244.89	1375.53	1220.81	1515.75	1548.13	1326.17	1449.09	1335.48				Jan 29, 2019	-0.00272842	-0.0128644	-0.00951134	-0.00865078	-0.00743487	-0.000891636	-0.0141517	-0.0108956	-0.00170195	-0.00629924	-0.0083775
Jan 30, 2019	1331.23	1551.62	1464.23	1271.22	1393.68	1230.85	1550.46	1583.52	1348.02	1473.43	1366.92				Jan 30, 2019	0.00803609	0.0264094	0.0200831	0.0209299	0.0131093	0.00819288	0.0226399	0.022605	0.016338	0.0166531	0.0232707
Jan 31, 2019	1343.6	1575.19	1484.84	1289.85	1407.09	1238.05	1563.14	1606.25	1369.05	1504.03	1376.35				Jan 31, 2019	0.00925001	0.0150795	0.0139775	0.0145488	0.00957102	0.00583662	0.00814559	0.0142496	0.0154795	0.0205545	0.00687428
Feb 1, 2019	1354.58	1577.19	1486.77	1291.73	1413.78	1245.97	1561.43	1605.14	1371.11	1534.7	1378.36				Feb 1, 2019	0.00814109	0.00126571	0.00129896	0.00145802	0.00474537	0.00637756	-0.00109903	-0.000690045	0.0015043	0.0201887	0.00145279
Feb 4, 2019	1367.04	1597.37	1497.74	1287.43	1424.67	1255.95	1577.68	1626.9	1378.4	1551.84	1389.34				Feb 4, 2019	0.00915344	0.0127138	0.00735066	-0.00334063	0.00767185	0.00797629	0.0103553	0.0134666	0.00530569	0.0111058	0.00793806
Feb 5, 2019	1377.04	1614.5	1508.12	1290.67	1435.23	1262.56	1593.23	1644.17	1388.44	1559.01	1399.84				Feb 5, 2019	0.00728628	0.0106674	0.00690654	0.00251736	0.00738493	0.00524755	0.00980799	0.0105581	0.00725597	0.00461289	0.00752556
Feb 6, 2019	1392.08	1611.53	1507.66	1292.92	1433.81	1267.24	1589.48	1638.47	1385.01	1558.65	1404.55				Feb 6, 2019	0.0108657	-0.00184127	-0.000303736	0.00174331	-0.000985696	0.00369832	-0.00235837	-0.00347099	-0.00247274	-0.0002303	0.00336331
Feb 7, 2019	1375.89	1584.35	1482.65	1268.99	1414.34	1256.91	1564.34	1614.49	1364.29	1530.86	1380.65				Feb 7, 2019	-0.011699	-0.0170111	-0.0167277	-0.0186835	-0.0136772	-0.00818578	-0.015941	-0.0147413	-0.015074	-0.0179956	-0.0171611
Feb 8, 2019	1366.09	1589.06	1484.18	1254.71	1419.9	1254.84	1567.17	1616.37	1362.74	1548.98	1376.84				Feb 8, 2019	-0.00714889	0.00296779	0.00103342	-0.0113184	0.00392699	-0.00164427	0.0018068	0.00116006	-0.00113824	0.0117664	-0.00276265
Feb 11, 2019	1367.89	1591.78	1490.6	1253.41	1426.41	1257.65	1570	1618.25	1369.74	1556.42	1379.95				Feb 11, 2019	0.00131603	0.00171401	0.0043136	-0.00103185	0.00457365	0.00223125	0.00180736	0.00116242	0.00512577	0.0047936	0.00225189
Feb 12, 2019	1402.5	1614.7	1511.19	1279.83	1444.43	1275.66	1588.06	1641.45	1386.89	1567.63	1405.25				Feb 12, 2019	0.0249913	0.0142932	0.0137174	0.0208554	0.0125554	0.0142228	0.0114344	0.0142341	0.0124415	0.00717725	0.0181694
Feb 13, 2019	1415.86	1613.54	1513.94	1291.3	1447.96	1279.7	1588.75	1640.88	1389.37	1540.62	1408.82				Feb 13, 2019	0.00947934	-0.00071494	0.00182009	0.00891988	0.00243813	0.00315807	0.000436287	-0.000344877	0.0017909	-0.0173787	0.00253938
Feb 14, 2019	1413.28	1616.54	1515.11	1291.35	1448.17	1282.66	1585.26	1641.08	1392.33	1572.19	1408.55				Feb 14, 2019	-0.00182317	0.00185382	0.000772519	4.18175e-05	0.000148474	0.00231116	-0.002201	0.000118831	0.00212819	0.0202827	-0.000192378
Feb 15, 2019	1422.19	1621.34	1523.5	1301.6	1460.23	1292.68	1593.44	1642.07	1397.88	1563.92	1416.93				Feb 15, 2019	0.0062875	0.00296738	0.00552227	0.00790148	0.00829463	0.00778697	0.00514552	0.000604298	0.00397676	-0.00527215	0.00593174
Feb 18, 2019	1430.07	1623.12	1525.9	1309.03	1463.48	1297.18	1596.16	1646.79	1401.27	1568.05	1420.03				Feb 18, 2019	0.00551984	0.0010991	0.00157211	0.00569291	0.00221773	0.00347046	0.00170743	0.00287334	0.0024186	0.00263668	0.00218191
Feb 19, 2019	1429.61	1629.68	1528.28	1312.57	1463.64	1297.52	1602.52	1652.04	1404.17	1574.65	1424.24				Feb 19, 2019	-0.000318218	0.0040316	0.00155787	0.00270065	0.000109323	0.000265156	0.00397914	0.00318173	0.00206956	0.00420085	0.00296526
Feb 20, 2019	1436.05	1629.66	1530.47	1326.57	1465.67	1303.65	1603.22	1651.71	1406.85	1578.81	1429.86				Feb 20, 2019	0.00449251	-1.16588e-05	0.00143327	0.0106142	0.00138736	0.0047125	0.000435468	-0.000197956	0.00191034	0.002639	0.00393609
Feb 21, 2019	1431.1	1624.23	1520.67	1323.17	1461.45	1301.77	1598.36	1646.18	1395.96	1579.47	1428.1				Feb 21, 2019	-0.00345431	-0.00333754	-0.00642188	-0.00256855	-0.00288202	-0.00144545	-0.00303788	-0.00335912	-0.00777509	0.000414783	-0.00123235
Feb 22, 2019	1442.73	1648.87	1540.87	1336.56	1476.65	1312.83	1622.04	1665.35	1412.76	1600.28	1444.58				Feb 22, 2019	0.00809933	0.0150515	0.0131961	0.0100703	0.0103476	0.00845949	0.0147053	0.0115809	0.0119664	0.0130899	0.011471
Feb 25, 2019	1455.07	1659.16	1554.7	1348.21	1482.06	1318.61	1629.48	1674.6	1427.44	1605.25	1453.2				Feb 25, 2019	0.00851133	0.00622187	0.00893733	0.00867492	0.00365498	0.00439684	0.00458186	0.00553782	0.0103353	0.00310214	0.00595217
Feb 26, 2019	1444.89	1660.33	1551.1	1342.06	1483.56	1313.12	1630.52	1676.3	1423.67	1601.39	1451.02				Feb 26, 2019	-0.00701806	0.000709145	-0.00232017	-0.00457056	0.00101092	-0.00417673	0.000637422	0.00101585	-0.00264599	-0.00241	-0.00150264
Feb 27, 2019	1439.72	1660.81	1560.15	1339.08	1488.4	1312.01	1639.95	1678.27	1433.87	1620.36	1448.83				Feb 27, 2019	-0.00358593	0.00028424	0.00581697	-0.0022207	0.00326182	-0.000844913	0.0057631	0.00117511	0.00714254	0.0117788	-0.00150904
Feb 28, 2019	1430.84	1656.98	1549.52	1332.48	1484.65	1306.92	1640.76	1671.16	1421.78	1615.21	1442.49				Feb 28, 2019	-0.00618348	-0.00230334	-0.00683805	-0.00493944	-0.00252804	-0.00388327	0.000493796	-0.00424849	-0.00847168	-0.00318213	-0.00438277
Mar 1, 2019	1435.44	1668.57	1565.96	1333.33	1495.87	1309.93	1648.22	1680.18	1434.87	1631.18	1449.75				Mar 1, 2019	0.00320625	0.00696729	0.0105519	0.000638453	0.00753028	0.00230276	0.00453941	0.00538652	0.00916815	0.00983746	0.00502033
Mar 4, 2019	1441.04	1662.58	1555.23	1334.3	1485.16	1307.88	1636.48	1679.85	1427.75	1604.96	1446.43				Mar 4, 2019	0.00389643	-0.00359456	-0.00687048	0.000721989	-0.0071848	-0.00156925	-0.00715137	-0.000199403	-0.00497307	-0.0162023	-0.0022982
Mar 5, 2019	1435.58	1664.26	1554.48	1322.28	1483.06	1305.61	1637.8	1685.92	1425.7	1602.53	1438.06				Mar 5, 2019	-0.0038003	0.00101117	-0.000484932	-0.00904931	-0.00141769	-0.00173714	0.000805675	0.00360869	-0.00143685	-0.00151832	-0.00580001
Mar 6, 2019	1423.04	1657.32	1540.07	1311.87	1472.22	1300.3	1627.49	1681.18	1412.51	1589.67	1424.76				Mar 6, 2019	-0.00876932	-0.00418295	-0.00931386	-0.00790394	-0.007332	-0.00407766	-0.00631371	-0.00281607	-0.00929817	-0.00805907	-0.0092923
Mar 7, 2019	1402.42	1636.57	1522.96	1292.51	1461.75	1290.11	1608.93	1657.14	1399.54	1584.13	1406.9				Mar 7, 2019	-0.0145968	-0.0125968	-0.0111694	-0.0148683	-0.0071378	-0.00786598	-0.0114665	-0.0144015	-0.00922609	-0.00348794	-0.0126147
Mar 8, 2019	1389.91	1633.48	1518.9	1281.14	1457.97	1283.06	1606.6	1650.93	1394.23	1578.72	1401.08				Mar 8, 2019	-0.00896462	-0.00188743	-0.00267139	-0.00883188	-0.0025886	-0.00547808	-0.00144921	-0.00375324	-0.00379774	-0.00342096	-0.00414248
Mar 11, 2019	1409.34	1670.05	1551.19	1300.28	1481.2	1300.69	1642.54	1686.48	1421.46	1619.72	1427.18				Mar 11, 2019	0.0138833	0.0221366	0.0210353	0.0148262	0.0158068	0.0136493	0.0221206	0.0213011	0.0193387	0.0256376	0.0184542
Mar 12, 2019	1419.12	1676.12	1560.5	1306.13	1489.35	1305.21	1649.34	1694.24	1430.77	1630.35	1433.72				Mar 12, 2019	0.00691406	0.00363221	0.00598327	0.00449201	0.00548788	0.00346828	0.00413321	0.00459016	0.00652826	0.00653835	0.00457548
Mar 13, 2019	1421.62	1687.15	1572.71	1311.1	1500.71	1311.52	1662.06	1704.87	1442.02	1634.05	1441.51				Mar 13, 2019	0.00176011	0.0065591	0.00779524	0.00379944	0.00759721	0.00482128	0.00768138	0.00625344	0.00783147	0.00226811	0.00541592
Mar 14, 2019	1413.38	1685.03	1570.1	1299.62	1499.61	1308.98	1659.14	1701.81	1442.22	1647.97	1436.43				Mar 14, 2019	-0.00580884	-0.0012609	-0.00165839	-0.00879839	-0.000733922	-0.00193703	-0.00175599	-0.00179413	0.000138685	0.00848325	-0.00353309
Mar 15, 2019	1430.97	1694.27	1580.07	1311.27	1509.45	1320.95	1671.52	1709.64	1445.69	1651.7	1450.26				Mar 15, 2019	0.0123699	0.00546683	0.00632666	0.00892347	0.00654426	0.0091037	0.00742979	0.00458868	0.00240659	0.00226023	0.00958545
Mar 18, 2019	1439.72	1696.9	1581.87	1314.31	1510.95	1328.25	1680.7	1717.34	1446.13	1662.12	1457.76				Mar 18, 2019	0.00609749	0.00155581	0.00113601	0.00232101	0.000992582	0.00550657	0.00547699	0.00449494	0.000302232	0.00629125	0.00515472
Mar 19, 2019	1445.44	1705.09	1591.56	1330.61	1519.29	1329.98	1687.63	1724.93	1452.06	1672.66	1466.52				Mar 19, 2019	0.00396373	0.00481072	0.00611014	0.0123234	0.00550518	0.00130237	0.004116	0.00440989	0.00409222	0.00631828	0.00599193
Mar 20, 2019	1438.12	1708.89	1593.34	1319.13	1515.48	1325.52	1683.37	1728.71	1454.51	1667.52	1462.19				Mar 20, 2019	-0.00507636	0.00223024	0.00111966	-0.00866505	-0.00251353	-0.00335681	-0.00252804	0.00219131	0.00168996	-0.00307589	-0.00295831
Mar 21, 2019	1458.13	1740.93	1621.57	1339.53	1533.46	1340.52	1712.44	1753.3	1472.43	1692.92	1489.33				Mar 21, 2019	0.0138146	0.0185742	0.0175623	0.0153486	0.0117957	0.0112535	0.0171256	0.0141237	0.0122416	0.0151191	0.0183958
Mar 22, 2019	1438.92	1698.53	1581.83	1309.8	1501.98	1325.61	1673.91	1717.29	1438.97	1641.7	1453.68				Mar 22, 2019	-0.0132641	-0.024658	-0.0248143	-0.0224504	-0.0207437	-0.0111856	-0.0227594	-0.020754	-0.0229844	-0.0307207	-0.0242301
Mar 25, 2019	1422.8	1696.44	1575.03	1289.69	1495.73	1318.2	1671.1	1713.34	1430.68	1637.73	1444.42				Mar 25, 2019	-0.0112612	-0.00123006	-0.00430618	-0.0154664	-0.00416718	-0.00560555	-0.00168251	-0.00230162	-0.00578051	-0.0024242	-0.00638972
Mar 26, 2019	1440.35	1707.05	1590.58	1302.38	1511.37	1329.72	1691.6	1722.17	1443.7	1650.86	1455.06				Mar 26, 2019	0.0122538	0.00623128	0.00981999	0.00978991	0.0103962	0.00869669	0.0121939	0.00514335	0.0090615	0.00798341	0.00733996
Mar 27, 2019	1435.77	1692.58	1575.58	1296.95	1497.97	1325.54	1681.59	1711.13	1433.58	1628.71	1443.27				Mar 27, 2019	-0.00318277	-0.00851218	-0.00947149	-0.00418263	-0.00890303	-0.00314697	-0.00593625	-0.00643522	-0.00703863	-0.0135044	-0.00813852
Mar 28, 2019	1431.83	1699.87	1581.78	1292.61	1503.28	1322.52	1691.25	1716.14	1433.65	1641.2	1449.09				Mar 28, 2019	-0.00274725	0.00429956	0.0039286	-0.00334575	0.00353853	-0.00228243	0.0057305	0.00292595	5.37104e-05	0.00763877	0.00402441
Mar 29, 2019	1444.29	1718.09	1604.44	1306.46	1519.08	1332.51	1705.59	1733.66	1452.21	1665.56	1465.82				Mar 29, 2019	0.00866728	0.0106591	0.0142246	0.0106516	0.0104588	0.00752989	0.00844495	0.0101537	0.0128601	0.0147295	0.0114804
Apr 1, 2019	1474.38	1741.27	1624.55	1340.78	1533.19	1350.03	1725.02	1756.14	1469.27	1674.58	1489.78				Apr 1, 2019	0.0206183	0.013405	0.0124542	0.0259327	0.00924236	0.0130594	0.0113223	0.0128869	0.0116812	0.00540219	0.0162103
Apr 2, 2019	1483.17	1747.32	1631.45	1346.99	1535.19	1351.78	1727.68	1762.23	1475.26	1678.58	1493.85				Apr 2, 2019	0.00594345	0.00346731	0.00423649	0.00462169	0.00130427	0.00129395	0.00154199	0.00346183	0.00406992	0.0023882	0.00272823
Apr 3, 2019	1504.27	1758.27	1642.99	1375.27	1540.86	1359.7	1738.88	1773.67	1486.25	1691.15	1508.8				Apr 3, 2019	0.0141267	0.00624776	0.00704796	0.0207791	0.00368785	0.00584553	0.00646292	0.00647191	0.00742056	0.00746234	0.00995799
Apr 4, 2019	1507.1	1751.58	1636.17	1377.01	1532.45	1359.4	1732.47	1768.62	1475.51	1651.09	1506.56				Apr 4, 2019	0.00187822	-0.00381213	-0.00415656	0.0012644	-0.0054762	-0.000223603	-0.00369194	-0.00285069	-0.0072545	-0.0239785	-0.00148507
Apr 5, 2019	1517.16	1759.21	1648.41	1385.69	1537.93	1366.32	1742.13	1776.34	1488.14	1660.36	1517.22				Apr 5, 2019	0.00665685	0.00434888	0.00745424	0.00628228	0.0035748	0.00507538	0.00556151	0.00435379	0.0085267	0.00559939	0.00705478
Apr 8, 2019	1521.87	1762.21	1652.5	1388.9	1540.16	1370.39	1747.21	1780.97	1490.44	1675.77	1522.21				Apr 8, 2019	0.00309375	0.00170442	0.00247689	0.00231458	0.0014457	0.00297585	0.00291172	0.00259972	0.00154436	0.00924013	0.00328417
Apr 9, 2019	1517.05	1758.87	1644.89	1380.91	1533.7	1364.97	1742.83	1780.25	1482.66	1682.12	1513.59				Apr 9, 2019	-0.00316692	-0.00190112	-0.00461942	-0.00577153	-0.00420058	-0.0039622	-0.00251	-0.00040211	-0.00523697	0.00378095	-0.00568419
Apr 10, 2019	1523.84	1769.74	1656.94	1388.61	1542.64	1369.23	1747.86	1790.66	1495.14	1699.08	1522.31				Apr 10, 2019	0.00446186	0.00616053	0.00730325	0.00556415	0.0058121	0.00311901	0.00288023	0.00582935	0.00838543	0.010035	0.00575054
Apr 11, 2019	1526.92	1766.53	1651.56	1386.46	1538.81	1369.98	1740.11	1789.13	1488.77	1696.7	1522.77				Apr 11, 2019	0.00202114	-0.00181321	-0.00325767	-0.00154806	-0.00248844	0.000546872	-0.004445	-0.000855359	-0.00427292	-0.00140527	0.000300813
Apr 12, 2019	1534.26	1776.1	1659.47	1396.13	1544.05	1376.99	1751.74	1797.45	1493.96	1715.29	1530.47				Apr 12, 2019	0.00479489	0.00540446	0.00478402	0.00694606	0.00340139	0.00510454	0.00666468	0.00464065	0.00348138	0.0108982	0.00504579
Apr 15, 2019	1541.39	1771.02	1658.01	1394.49	1545.23	1382.69	1747.15	1792.3	1493.39	1720.53	1527.38				Apr 15, 2019	0.00463513	-0.00286768	-0.00088139	-0.00117393	0.000760695	0.00413164	-0.0026254	-0.00286928	-0.000378931	0.00305197	-0.00202757
Apr 16, 2019	1550.22	1782.84	1659.75	1404.24	1543.7	1393.21	1753.04	1799.22	1491.86	1718.92	1534.65				Apr 16, 2019	0.00571226	0.00665364	0.00104468	0.00696818	-0.000986101	0.00757667	0.00336724	0.0038552	-0.0010304	-0.000937941	0.00475177
Apr 17, 2019	1556.08	1786.8	1651	1409.82	1533.82	1394.14	1757.13	1802.12	1476.94	1700.77	1537.44				Apr 17, 2019	0.00377234	0.00221703	-0.00528463	0.0039658	-0.00642336	0.000668736	0.00232638	0.00160774	-0.0100486	-0.0106157	0.0018144
Apr 18, 2019	1556.35	1788.83	1650.34	1410.78	1532.03	1393.36	1754.27	1801.2	1473.57	1677.85	1542.25				Apr 18, 2019	0.000176711	0.00113714	-0.00040105	0.000681414	-0.00116705	-0.000563229	-0.00162556	-0.000506755	-0.00228232	-0.0135685	0.00312305
Apr 19, 2019	1561.89	1788.96	1651.3	1414.06	1532.67	1395.18	1754.3	1801.63	1473.82	1678.83	1543.42				Apr 19, 2019	0.00355457	7.21115e-05	0.000581531	0.00232013	0.000415049	0.00130678	1.25407e-05	0.000239256	0.000166249	0.000583912	0.000759642
Apr 22, 2019	1559.46	1800.16	1657.1	1406.34	1537.27	1395.21	1761.03	1811.77	1478.81	1697.87	1542.22				Apr 22, 2019	-0.00155766	0.00624333	0.00350745	-0.00547797	0.00299746	2.43694e-05	0.00383237	0.00561134	0.00337937	0.0112804	-0.000775852
Apr 23, 2019	1568.7	1821.5	1673.81	1398.75	1553.06	1402.83	1776.45	1832.38	1492.35	1715.53	1555.38				Apr 23, 2019	0.00590508	0.0117804	0.0100358	-0.00540733	0.0102204	0.00544311	0.00871868	0.0113114	0.00911571	0.0103452	0.00849823
Apr 24, 2019	1569.14	1821.46	1667.3	1388.3	1554.67	1400.36	1775.09	1830.19	1484.94	1724.42	1551.13				Apr 24, 2019	0.000284272	-1.75681e-05	-0.00389871	-0.00749756	0.00103677	-0.00176371	-0.000765301	-0.0011997	-0.00497567	0.00517044	-0.0027407
Apr 25, 2019	1550.07	1824.54	1665.61	1365.33	1556.1	1387.77	1769.38	1834.14	1485.17	1726.75	1539.15				Apr 25, 2019	-0.0122308	0.00168952	-0.00101353	-0.0166896	0.000919385	-0.00903052	-0.00322305	0.00215974	0.000156896	0.00135027	-0.00775275
Apr 26, 2019	1547.36	1827.75	1670.18	1365.85	1556.94	1390.36	1769.63	1840.08	1488.78	1739.2	1534.26				Apr 26, 2019	-0.00175307	0.00175452	0.00274058	0.000386646	0.000537738	0.00186817	0.000142978	0.00323171	0.0024264	0.00718651	-0.00317888
Apr 29, 2019	1548.11	1832.46	1674.22	1363.89	1559.06	1394.5	1776.85	1847.99	1491.94	1742.59	1531.62				Apr 29, 2019	0.000484581	0.00257745	0.00241717	-0.00143823	0.00136329	0.00296963	0.00406883	0.00428843	0.00211627	0.00194612	-0.0017261
Apr 30, 2019	1554.87	1829.27	1670.28	1361.88	1561.48	1400.85	1783.96	1844.12	1484.4	1749.6	1534.64				Apr 30, 2019	0.00436291	-0.00174507	-0.0023579	-0.00147628	0.00154973	0.00454828	0.0039918	-0.00209365	-0.00506665	0.00401525	0.00197179
May 1, 2019	1546.96	1820.05	1661.31	1352.76	1548.68	1396.54	1776.59	1836.79	1479.58	1729.76	1528.41				May 1, 2019	-0.00510538	-0.00505136	-0.00538603	-0.00672138	-0.00823242	-0.00308359	-0.00413645	-0.00398271	-0.00324901	-0.0114045	-0.0040685
May 2, 2019	1543.85	1814.69	1661.99	1353.85	1543.97	1393.34	1777.04	1830.69	1478.08	1728.72	1527.36				May 2, 2019	-0.00201242	-0.00295317	0.000411037	0.000809132	-0.00304788	-0.00229114	0.000253262	-0.00332708	-0.0010177	-0.000601419	-0.000686571
May 3, 2019	1553.5	1838.87	1685.74	1366.46	1560.46	1402.49	1801.22	1852.65	1500.87	1733.82	1543.29				May 3, 2019	0.0062331	0.0132383	0.0141907	0.009274	0.0106288	0.00653976	0.0135168	0.0119252	0.0153024	0.00294639	0.0103738
May 6, 2019	1542.39	1822.37	1677.01	1350.79	1555.67	1393.99	1788.84	1835.4	1494.03	1720.18	1527.51				May 6, 2019	-0.00717859	-0.00901341	-0.00519397	-0.0115397	-0.00307625	-0.0060748	-0.0069013	-0.00935513	-0.00456644	-0.0079016	-0.010275
May 7, 2019	1504.93	1785.35	1645.79	1323.84	1529.48	1372.7	1758.62	1801.06	1468.32	1684.56	1495.16				May 7, 2019	-0.0245848	-0.0205245	-0.0187907	-0.0201508	-0.0169805	-0.0153934	-0.0170363	-0.0188898	-0.0173589	-0.0209257	-0.0214064
May 8, 2019	1492.95	1783.44	1641.95	1314.57	1528.2	1367.08	1756.37	1799.28	1461.05	1679.12	1491.43				May 8, 2019	-0.00799303	-0.00107095	-0.00233717	-0.00702928	-0.000833311	-0.0040996	-0.00127795	-0.000985462	-0.00496422	-0.0032298	-0.00249649
May 9, 2019	1482.78	1771.55	1632.7	1287.01	1519.34	1360.99	1750.32	1786.24	1450.81	1669.82	1475.77				May 9, 2019	-0.00683465	-0.00668471	-0.0056507	-0.0211888	-0.00581848	-0.0044647	-0.00345169	-0.00727316	-0.00703334	-0.00555519	-0.0105541
May 10, 2019	1486.45	1775.12	1633.5	1286.88	1524.38	1364.91	1754.02	1792.43	1451.13	1666.02	1477.05				May 10, 2019	0.00247539	0.00201372	0.000491703	-0.000101015	0.00331371	0.00287465	0.0021111	0.00345826	0.000221921	-0.00227768	0.000867643
May 13, 2019	1441.94	1711.82	1578.49	1241.47	1485.03	1333.7	1699.62	1736.19	1408.37	1609.43	1425.06				May 13, 2019	-0.0304012	-0.0363143	-0.0342581	-0.0359222	-0.0261528	-0.023133	-0.031505	-0.0318826	-0.0299138	-0.0345586	-0.0358328
May 14, 2019	1451.95	1737.85	1599.8	1251.35	1502.01	1341.88	1728.6	1753.2	1421.28	1635.89	1444.67				May 14, 2019	0.00691527	0.0150945	0.0134124	0.00793002	0.0113692	0.0061131	0.0169071	0.00975079	0.00912912	0.0163045	0.0136642
May 15, 2019	1466.02	1760.68	1617.9	1256.86	1514.09	1348.32	1742.78	1775.29	1435.51	1648.46	1455.74				May 15, 2019	0.00964512	0.0130508	0.0112473	0.00438959	0.00801104	0.00478851	0.00816683	0.0125217	0.00995813	0.00765453	0.00763413
May 16, 2019	1464.4	1779.46	1633.04	1246.05	1530.93	1353.49	1765.43	1791.75	1446.92	1686.18	1459.7				May 16, 2019	-0.00110496	0.0106093	0.00931798	-0.0086332	0.0110608	0.00383003	0.0129156	0.00922845	0.00791976	0.0226289	0.00271383
May 17, 2019	1449.66	1753.56	1610.7	1227.33	1516.58	1344.68	1738.27	1765.53	1429.62	1666.83	1438.68				May 17, 2019	-0.0101179	-0.0146648	-0.0137744	-0.0151391	-0.00941956	-0.00652963	-0.0155056	-0.014739	-0.012025	-0.0115474	-0.0145042
May 20, 2019	1419.45	1723.56	1588.49	1208.21	1502.22	1332.87	1720.21	1736.76	1409.76	1644	1414.36				May 20, 2019	-0.0210602	-0.0172532	-0.0138881	-0.0157003	-0.00951379	-0.00882604	-0.0104405	-0.0164325	-0.0139941	-0.0137889	-0.0170468
May 21, 2019	1430.4	1743.53	1607.61	1217.69	1514.15	1342.45	1739.58	1751.75	1427.58	1666.59	1430.32				May 21, 2019	0.00768255	0.011517	0.0119622	0.0078165	0.00790824	0.00716554	0.0111921	0.00859684	0.0125648	0.0136473	0.011219
May 22, 2019	1420.15	1739.26	1607.69	1207.71	1518.56	1331.47	1739.71	1750.7	1425.09	1676.08	1421.53				May 22, 2019	-0.00719304	-0.00245206	5.22503e-05	-0.00822794	0.00291159	-0.00821646	7.81769e-05	-0.000599008	-0.00174924	0.00567572	-0.00616656
May 23, 2019	1394.97	1703.26	1577.63	1186.71	1496.79	1310.23	1704.25	1714.12	1404.73	1630.87	1395.43				May 23, 2019	-0.0178896	-0.0209169	-0.0188709	-0.0175462	-0.0144397	-0.0160802	-0.0205933	-0.0211217	-0.014387	-0.0273411	-0.0185291
May 24, 2019	1389.74	1706.11	1584.32	1187.9	1501.07	1310.58	1718.77	1715.87	1411.31	1636.32	1395.29				May 24, 2019	-0.00375192	0.00167597	0.00422588	0.00100395	0.00285137	0.000266331	0.00848378	0.00102041	0.00467182	0.00333437	-0.000102483
May 27, 2019	1388.89	1706.12	1584.73	1191.81	1500.59	1310.64	1720.17	1715.68	1412.59	1633.94	1395.04				May 27, 2019	-0.000612531	5.27514e-06	0.000262539	0.00328863	-0.000313826	5.03583e-05	0.000814785	-0.000105492	0.00090938	-0.00145677	-0.000175607
May 28, 2019	1385.69	1705.07	1587.04	1198.67	1495.27	1303.64	1726.88	1719.2	1411.7	1639.97	1389.98				May 28, 2019	-0.00231026	-0.000617967	0.0014566	0.00573693	-0.00355357	-0.00535674	0.0038926	0.00204781	-0.000632371	0.00368551	-0.00363589
May 29, 2019	1378.04	1689.79	1571.95	1185.13	1479.55	1295.23	1705.5	1702.48	1397.61	1623.24	1380.87				May 29, 2019	-0.00553603	-0.00899778	-0.00955756	-0.0113568	-0.0105715	-0.00647129	-0.0124591	-0.00977246	-0.0100289	-0.0102501	-0.00657129
May 30, 2019	1385.56	1698.1	1579.35	1187.26	1487.26	1296.18	1713.99	1710.2	1401.17	1628.25	1386.65				May 30, 2019	0.00544509	0.00490041	0.00470156	0.00178891	0.00520089	0.000730877	0.00496391	0.00452489	0.00254182	0.00307981	0.00417414
May 31, 2019	1366.31	1673.11	1560.38	1170.97	1472.47	1281.57	1697.05	1688.82	1386.98	1603.61	1366.68				May 31, 2019	-0.0139936	-0.0148205	-0.0120884	-0.0138106	-0.00999422	-0.0113356	-0.00993138	-0.0125838	-0.0101767	-0.0152516	-0.0145056
Jun 3, 2019	1359.72	1634.87	1538.02	1178.2	1455.57	1283.73	1669.24	1655.82	1373.93	1553.11	1357.9				Jun 3, 2019	-0.00483342	-0.0231251	-0.0144316	0.00615113	-0.0115423	0.0016848	-0.0165206	-0.0197319	-0.00945418	-0.0319974	-0.00644432
Jun 4, 2019	1395.03	1680.83	1576.16	1213.57	1486.31	1306.56	1709.25	1695.68	1401.51	1602.09	1397.33				Jun 4, 2019	0.0256364	0.0277245	0.024495	0.029577	0.0208928	0.0176286	0.023685	0.0237869	0.01987	0.0310503	0.028626
Jun 5, 2019	1411.77	1694.2	1589.12	1220.24	1502.47	1320.87	1731.74	1715.11	1411.11	1619.93	1405.69				Jun 5, 2019	0.0119283	0.00792531	0.00819079	0.00548361	0.0108199	0.0108921	0.0130737	0.011394	0.0068328	0.0110758	0.0059593
Jun 6, 2019	1410.53	1705.2	1594.46	1225.96	1509.2	1324.71	1744.81	1722.02	1414.41	1621.18	1412.02				Jun 6, 2019	-0.000874464	0.00647234	0.00335158	0.00467665	0.00446861	0.00290598	0.00751495	0.00402022	0.00233373	0.00077319	0.00449657
Jun 7, 2019	1429.2	1737.24	1624.07	1237.16	1530.97	1335	1773.04	1751.62	1436.47	1634.03	1432.6				Jun 7, 2019	0.0131507	0.0186158	0.0184009	0.00909423	0.0143179	0.00773396	0.0160499	0.0170431	0.0154783	0.00789322	0.0144662
Jun 10, 2019	1444.64	1756.21	1634.16	1254.81	1539.36	1344.53	1787.83	1769.02	1444.22	1649.92	1450.28				Jun 10, 2019	0.0107411	0.010861	0.00619235	0.0141697	0.00546783	0.007111	0.00831038	0.00988748	0.00538065	0.0096744	0.0122678
Jun 11, 2019	1446.63	1756.16	1631.77	1266.79	1537.47	1342.99	1783.63	1769.63	1446.09	1646.39	1452.59				Jun 11, 2019	0.00137932	-3.30261e-05	-0.0014636	0.00949642	-0.00123114	-0.00114232	-0.00235478	0.000340243	0.00128983	-0.00214058	0.00159497
Jun 12, 2019	1437.33	1747.21	1629.41	1253.97	1539.47	1338.91	1779.8	1761.86	1443.21	1649.7	1442.56				Jun 12, 2019	-0.00645434	-0.00510424	-0.00144304	-0.0101709	0.0013	-0.00304262	-0.00214681	-0.00439816	-0.00199218	0.00201087	-0.00693508
Jun 13, 2019	1436.25	1752.13	1634.78	1259.15	1540.63	1339.58	1779.92	1764.24	1449.7	1650.44	1447.2				Jun 13, 2019	-0.0007475	0.0028091	0.00329086	0.00412238	0.000754522	0.000499535	6.68591e-05	0.00134993	0.00449029	0.00044483	0.00321619
Jun 14, 2019	1416.79	1739.42	1623.41	1244.44	1529.58	1327.98	1768.13	1752.96	1442.17	1633.98	1430.52				Jun 14, 2019	-0.0136418	-0.00727817	-0.00697935	-0.0117513	-0.00719759	-0.00869865	-0.00664931	-0.00641479	-0.00521255	-0.0100207	-0.0115919
Jun 17, 2019	1412.29	1749.58	1634.8	1240.78	1533.54	1324.84	1768.83	1762.13	1455.18	1634.76	1430.45				Jun 17, 2019	-0.00318337	0.00582345	0.00698608	-0.00294461	0.00258299	-0.00236503	0.000399778	0.00521865	0.00898482	0.00047786	-4.96334e-05
Jun 18, 2019	1439.32	1774.7	1651.96	1258.35	1549.97	1342.13	1788.96	1783.58	1467.1	1653.25	1457.11				Jun 18, 2019	0.0189618	0.0142517	0.0104432	0.0140643	0.010662	0.0129684	0.0113133	0.012097	0.00815531	0.0112434	0.0184618
Jun 19, 2019	1458.89	1785.25	1662.53	1268.04	1562.31	1354.82	1802.64	1799.76	1476.34	1672.04	1468.23				Jun 19, 2019	0.0135037	0.00593044	0.00637929	0.00766552	0.0079267	0.00941068	0.00762004	0.00902965	0.00627636	0.0113026	0.007606
Jun 20, 2019	1482.38	1811.09	1683.09	1278.19	1584.22	1370.11	1825.24	1825.81	1490.99	1683.7	1489.15				Jun 20, 2019	0.015973	0.0143665	0.0122932	0.00797733	0.0139305	0.0112202	0.0124592	0.0143737	0.00987966	0.00695229	0.0141465
Jun 21, 2019	1477.1	1803.97	1677.14	1274.22	1578.99	1365.33	1811.25	1819.58	1489.27	1666.23	1482.24				Jun 21, 2019	-0.00357158	-0.00393355	-0.00354381	-0.00311	-0.00331119	-0.00349634	-0.00769757	-0.00341967	-0.00116097	-0.0104343	-0.00465103
Jun 24, 2019	1477.57	1801.97	1664.65	1274.1	1575.83	1369.15	1804.12	1818.64	1480.08	1661.11	1482.14				Jun 24, 2019	0.000320848	-0.00111039	-0.00747387	-9.33946e-05	-0.00200202	0.00279688	-0.00394151	-0.000515637	-0.00618995	-0.00307273	-6.4769e-05
Jun 25, 2019	1464.61	1766.95	1642.32	1268.14	1557.12	1359.84	1776.74	1786.19	1465.84	1645.5	1462.98				Jun 25, 2019	-0.00881189	-0.0196244	-0.013505	-0.00469193	-0.0119461	-0.00682673	-0.015291	-0.0180063	-0.00966567	-0.0094466	-0.0130136
Jun 26, 2019	1468.61	1780.69	1646.48	1279.32	1554.64	1359.83	1785.74	1794.62	1465.76	1639.83	1475.37				Jun 26, 2019	0.00273079	0.00774601	0.00252858	0.00877352	-0.00159138	-2.20615e-06	0.0050521	0.00470845	-5.18488e-05	-0.00345233	0.00843335
Jun 27, 2019	1487.28	1791.99	1660.43	1299.07	1563.47	1370.9	1800.32	1808.42	1475.86	1661.79	1487.5				Jun 27, 2019	0.0126285	0.00632132	0.00843995	0.0153246	0.00566434	0.00810482	0.00812819	0.00766081	0.00686563	0.0133082	0.00818671
Jun 28, 2019	1495.16	1798.14	1673.1	1304.89	1573.1	1375.71	1805.34	1816.77	1486.97	1673.68	1491.8				Jun 28, 2019	0.00528696	0.00342941	0.00760097	0.00446782	0.00614111	0.00350541	0.00278452	0.00460557	0.00749828	0.00712944	0.00288726
Jul 1, 2019	1522.18	1825.23	1693.53	1316.8	1590.87	1389.28	1832.44	1840.38	1499.53	1683.94	1514.88				Jul 1, 2019	0.0179077	0.0149543	0.0121357	0.0090881	0.0112328	0.00981348	0.0148995	0.0129163	0.00840991	0.00610851	0.0153515
Jul 2, 2019	1516.19	1833.03	1698.11	1307.14	1595.31	1391.91	1838.89	1850.07	1504.69	1696.43	1513.06				Jul 2, 2019	-0.00393962	0.00425995	0.0026984	-0.00736453	0.00278202	0.00189056	0.00351481	0.00525031	0.00343917	0.00739212	-0.00120082
Jul 3, 2019	1511.09	1845.47	1709.09	1306.47	1604.35	1393.45	1848.7	1860.8	1516.74	1730.1	1517.15				Jul 3, 2019	-0.00337333	0.00676529	0.00644696	-0.000510405	0.00565188	0.00110435	0.00532165	0.0057798	0.00797441	0.019652	0.00269817
Jul 4, 2019	1512.51	1845.32	1708.83	1309.67	1604.38	1395.17	1849.55	1860.9	1516.67	1730.42	1517.79				Jul 4, 2019	0.000944569	-8.3993e-05	-0.000150969	0.00244788	2.30621e-05	0.00123359	0.000460217	5.53512e-05	-4.81307e-05	0.000184943	0.000423073
Jul 5, 2019	1499.9	1841.56	1702.56	1300.41	1597.14	1388.47	1843.86	1855.15	1508.58	1730.21	1511.1				Jul 5, 2019	-0.00837273	-0.00203478	-0.0036771	-0.00709942	-0.00452285	-0.00481026	-0.00308225	-0.00309199	-0.00534503	-0.000121365	-0.00441615
Jul 8, 2019	1483.7	1829.01	1688.83	1289.12	1585.86	1376.93	1830.52	1837.59	1496.57	1718.61	1499.22				Jul 8, 2019	-0.0108635	-0.00684201	-0.00809702	-0.00872212	-0.00708767	-0.00834457	-0.00725948	-0.00951333	-0.00799632	-0.0067258	-0.00789022
Jul 9, 2019	1479	1841.37	1701.01	1282.12	1591.51	1375.41	1842.94	1846.1	1503.8	1736.88	1501.45				Jul 9, 2019	-0.00317076	0.00673449	0.00718797	-0.00544331	0.00355451	-0.00110742	0.00675932	0.00462309	0.00482408	0.0105746	0.001483
Jul 10, 2019	1483.01	1856.51	1711.43	1290.64	1600.03	1380.58	1855.76	1858.26	1510.74	1745.43	1511.41				Jul 10, 2019	0.0027083	0.00819285	0.00610474	0.00662715	0.00533725	0.00374748	0.00693166	0.00656525	0.00460104	0.00490882	0.00661367
Jul 11, 2019	1489.45	1861.65	1710.2	1289.9	1604.61	1383.66	1864.09	1863.98	1506.89	1744.67	1515.72				Jul 11, 2019	0.00432976	0.00276158	-0.000717787	-0.000578949	0.00285898	0.00223425	0.00447815	0.00307127	-0.002553	-0.00043781	0.0028456
Jul 12, 2019	1494.73	1870.04	1698.49	1305.68	1599.02	1392.6	1868.6	1869.19	1496.66	1759.06	1527.83				Jul 12, 2019	0.00354068	0.00449663	-0.00687011	0.0121609	-0.00348855	0.00643674	0.00241596	0.00279441	-0.00680864	0.00821758	0.00795655
Jul 15, 2019	1498.91	1878.08	1704.63	1315.45	1603.7	1392.97	1880.07	1876.97	1502.35	1756.66	1533.73				Jul 15, 2019	0.00279059	0.00429229	0.00360669	0.00745789	0.00292127	0.000265655	0.0061222	0.00415305	0.00379193	-0.00136359	0.00385295
Jul 16, 2019	1493.03	1865.51	1695.55	1317.94	1594.27	1390.64	1866.77	1868.01	1497.38	1749.94	1524.96				Jul 16, 2019	-0.00392589	-0.0067155	-0.00534091	0.0018911	-0.00589814	-0.00167193	-0.00710149	-0.00478614	-0.0033083	-0.00383334	-0.00573254
Jul 17, 2019	1493.53	1860.35	1695.92	1307.77	1591.84	1387.28	1867.15	1862.64	1499.76	1749.36	1521.57				Jul 17, 2019	0.000332155	-0.00277252	0.000220553	-0.00775109	-0.00152223	-0.00241691	0.000206218	-0.00288046	0.00158284	-0.000334924	-0.0022268
Jul 18, 2019	1495.11	1859.52	1703.89	1300.43	1598.17	1384.64	1877.5	1854.1	1499.33	1751.05	1527.57				Jul 18, 2019	0.00105734	-0.000445715	0.00468674	-0.00562767	0.00396864	-0.00190553	0.00552523	-0.00459705	-0.000284086	0.000967316	0.00393424
Jul 19, 2019	1503.89	1848.68	1693.78	1311.07	1590.65	1388.85	1864.61	1845.94	1493.86	1746.65	1529.84				Jul 19, 2019	0.00585797	-0.00584328	-0.00595293	0.00814711	-0.00471962	0.00303084	-0.00688867	-0.00440807	-0.00365697	-0.00251537	0.00149015
Jul 22, 2019	1514.47	1864.62	1705.29	1313.6	1599.42	1393.38	1872.31	1856.99	1499.88	1754.16	1542.31				Jul 22, 2019	0.0070078	0.00858324	0.00677482	0.00192863	0.00549958	0.00326285	0.00412212	0.00596611	0.00402574	0.0042893	0.00811683
Jul 23, 2019	1530.4	1871.38	1711.69	1332.5	1605.07	1403.89	1879.12	1865.19	1504.97	1756.05	1554.93				Jul 23, 2019	0.0104623	0.00362045	0.00374658	0.0142915	0.00352693	0.0075102	0.00363381	0.00440603	0.00338785	0.00107401	0.00814602
Jul 24, 2019	1555.61	1888.04	1723.68	1352.2	1618.35	1416.91	1888.15	1883.85	1511.1	1769.6	1574.23				Jul 24, 2019	0.0163374	0.00885941	0.00698151	0.014673	0.00824159	0.00923079	0.00478968	0.00995571	0.00406224	0.00768715	0.0123402
Jul 25, 2019	1541.29	1871.61	1705.55	1326.69	1605.11	1412.46	1876.32	1873.74	1492.63	1767.36	1553.5				Jul 25, 2019	-0.00924546	-0.00874025	-0.0105774	-0.019048	-0.0082148	-0.00314558	-0.00628351	-0.00538059	-0.0122995	-0.00126267	-0.0132584
Jul 26, 2019	1531.91	1891.05	1721.3	1323.83	1621.83	1412.12	1891.11	1895.31	1505.8	1787.91	1552.35				Jul 26, 2019	-0.00610637	0.0103375	0.00919219	-0.00215958	0.0103579	-0.000240036	0.0078526	0.0114481	0.00878799	0.0115571	-0.000737318
Jul 29, 2019	1520.16	1879.52	1716.13	1320.07	1616.25	1404.63	1881.11	1882.79	1503.82	1764.44	1548.2				Jul 29, 2019	-0.00769712	-0.00612005	-0.00300457	-0.00283975	-0.00344217	-0.0053182	-0.00530352	-0.00663193	-0.00131644	-0.0132117	-0.00267952
Jul 30, 2019	1524.97	1865.13	1708.68	1318.87	1610.12	1404.74	1865.68	1871.2	1497.34	1759.86	1542.51				Jul 30, 2019	0.00316046	-0.007683	-0.00435236	-0.000910972	-0.0038049	7.75976e-05	-0.00823751	-0.00617052	-0.00432167	-0.00259739	-0.00368136
Jul 31, 2019	1499.18	1841.44	1689.71	1305.5	1592.38	1388.05	1847.77	1851.38	1488.62	1748.21	1519.95				Jul 31, 2019	-0.0170564	-0.0127812	-0.0111636	-0.0101892	-0.0110733	-0.0119516	-0.00964394	-0.0106502	-0.00583532	-0.00664184	-0.0147355
Aug 1, 2019	1488.56	1830.74	1680	1285.94	1588.22	1378.06	1835.09	1841.19	1481.07	1738.18	1502.75				Aug 1, 2019	-0.00711176	-0.00583034	-0.0057655	-0.0150985	-0.00261774	-0.00722027	-0.00688652	-0.00552029	-0.00508673	-0.00575726	-0.01138
Aug 2, 2019	1452.76	1796.74	1651.15	1257.45	1565.33	1359.69	1800.12	1805.91	1458.98	1714.24	1477.75				Aug 2, 2019	-0.0243454	-0.0187458	-0.0173188	-0.0223978	-0.0145153	-0.0134222	-0.0192424	-0.0193469	-0.0150293	-0.0138659	-0.0167754
Aug 5, 2019	1409.56	1723.81	1589.57	1218.14	1515.89	1324.54	1728.02	1734.79	1412.55	1646.17	1426.34				Aug 5, 2019	-0.0301863	-0.0414375	-0.0380084	-0.0317607	-0.0320952	-0.0261907	-0.0408743	-0.0401788	-0.0323396	-0.0405178	-0.0354089
Aug 6, 2019	1417.95	1748.56	1614.71	1221.67	1532.28	1332.17	1757.43	1754.98	1427.79	1654.28	1443.38				Aug 6, 2019	0.00593387	0.0142534	0.0156924	0.00289202	0.0107528	0.00574096	0.0168757	0.0115717	0.0107333	0.00491267	0.0118779
Aug 7, 2019	1417.8	1757.88	1622.85	1227.85	1538.02	1335.09	1769.82	1765.96	1436.61	1652.55	1446.57				Aug 7, 2019	-0.000107203	0.00531653	0.00502848	0.00504345	0.0037358	0.00219027	0.00702533	0.00623926	0.00615558	-0.00104511	0.00220696
Aug 8, 2019	1444.67	1801.74	1659.35	1260.47	1569.22	1357.35	1809.94	1808.06	1462.41	1704.4	1478.35				Aug 8, 2019	0.0187815	0.0246488	0.0222402	0.0262176	0.0200835	0.0165385	0.0224158	0.0235588	0.0178003	0.0308941	0.021732
Aug 9, 2019	1430.89	1779.99	1643.42	1244.63	1557.9	1351	1797.15	1789.78	1450.09	1691.43	1461.05				Aug 9, 2019	-0.00958426	-0.0121451	-0.00964956	-0.0126408	-0.00723416	-0.00469142	-0.00708884	-0.0101612	-0.00845875	-0.00764116	-0.0117726
Aug 12, 2019	1421.76	1757.75	1621.94	1225.72	1541	1341.96	1769.05	1770.18	1436.02	1666.65	1446.91				Aug 12, 2019	-0.0064081	-0.012576	-0.0131528	-0.0153106	-0.0109104	-0.00671383	-0.0157599	-0.0110103	-0.00975299	-0.0147563	-0.00972787
Aug 13, 2019	1435.27	1793.53	1647.43	1230.85	1560.11	1353.21	1799.46	1800.87	1451.06	1694.79	1469.58				Aug 13, 2019	0.00946096	0.0201523	0.0155935	0.00417493	0.0123241	0.00834758	0.0170428	0.017183	0.0104217	0.0167385	0.0155464
Aug 14, 2019	1406.2	1738.09	1602.75	1201.12	1522.05	1326.97	1748.29	1753.48	1417.99	1659.32	1429.4				Aug 14, 2019	-0.020462	-0.0314012	-0.0274968	-0.024448	-0.0247009	-0.0195822	-0.0288501	-0.0266664	-0.0230553	-0.0211504	-0.0277184
Aug 15, 2019	1398.23	1743.84	1608.67	1184.1	1523.86	1319.11	1762.44	1759.68	1414.95	1652.16	1428.89				Aug 15, 2019	-0.00568603	0.00330277	0.00368809	-0.014274	0.00118848	-0.00593938	0.00806218	0.00353301	-0.00214406	-0.00432013	-0.000355457
Aug 16, 2019	1414.92	1775.67	1634.77	1207.7	1546.73	1330.7	1795.38	1786.06	1435.24	1667.11	1454.45				Aug 16, 2019	0.0118708	0.0180916	0.0160931	0.0197364	0.0148984	0.00874786	0.0185147	0.0148806	0.0142323	0.00900265	0.0177305
Aug 19, 2019	1431.72	1799.36	1652.18	1225.47	1563.19	1346.16	1814.32	1811.39	1450.47	1669.58	1473.5				Aug 19, 2019	0.0117993	0.0132488	0.0105953	0.0146042	0.0105901	0.0115495	0.0104941	0.0140785	0.0105577	0.00148351	0.0130099
Aug 20, 2019	1432.6	1789.8	1646.04	1220.09	1557.6	1344.36	1813.7	1804.68	1443.28	1661.42	1467.19				Aug 20, 2019	0.000618646	-0.00532271	-0.00372747	-0.00440064	-0.00358627	-0.00133655	-0.000338477	-0.0037079	-0.00496796	-0.00489763	-0.00429083
Aug 21, 2019	1445.61	1809.11	1663.07	1229.48	1573.34	1354.81	1834.3	1821.02	1454.71	1689.43	1481.08				Aug 21, 2019	0.00903484	0.0107306	0.0102953	0.0076724	0.0100559	0.00774095	0.0112907	0.00901073	0.0078862	0.0167185	0.00942253
Aug 22, 2019	1442.41	1799.18	1652.02	1223.4	1566.09	1351.07	1823.34	1812.67	1445.19	1677.58	1475.36				Aug 22, 2019	-0.00221398	-0.00550456	-0.00666469	-0.00496478	-0.00461804	-0.0027651	-0.00599242	-0.00459534	-0.00656093	-0.00704248	-0.00387155
Aug 23, 2019	1416.02	1750.39	1612.37	1195.74	1533.32	1325.98	1781.89	1772.17	1416.08	1653.76	1437.08				Aug 23, 2019	-0.0184631	-0.0274918	-0.0242961	-0.0228612	-0.0211487	-0.0187429	-0.0229921	-0.0225939	-0.0203553	-0.0143008	-0.0262916
Aug 26, 2019	1416.75	1770.7	1629	1195.41	1545.6	1327.22	1803.24	1788.15	1424.78	1658.06	1447.86				Aug 26, 2019	0.000512573	0.0115346	0.0102606	-0.000278526	0.00797752	0.000933215	0.0119104	0.00897621	0.00613056	0.00259918	0.00747681
Aug 27, 2019	1418.55	1769.2	1625.18	1194.37	1546.22	1327.15	1801.59	1788.17	1421.12	1650.16	1446.75				Aug 27, 2019	0.00127323	-0.000844091	-0.00234468	-0.000875395	0.000404292	-5.27434e-05	-0.000919878	1.00662e-05	-0.00257282	-0.00477478	-0.000764869
Aug 28, 2019	1414.66	1769.29	1628.37	1202.16	1545.89	1330.8	1802.11	1783.61	1423.61	1637.2	1448.1				Aug 28, 2019	-0.00274741	4.63474e-05	0.00195848	0.00650194	-0.000216033	0.00274799	0.000293032	-0.00255447	0.0017499	-0.00788844	0.000932689
Aug 29, 2019	1436.68	1798.27	1650.8	1216.34	1563.39	1345.79	1825.42	1810.35	1439.24	1655.54	1471.96				Aug 29, 2019	0.0154471	0.0162473	0.0136781	0.0117322	0.0112593	0.0112002	0.0128513	0.0148814	0.0109172	0.0111422	0.0163425
Aug 30, 2019	1449.87	1798.52	1649.14	1231.07	1565.15	1354.51	1825.84	1813.28	1440.24	1655.35	1479.1				Aug 30, 2019	0.00913691	0.000141793	-0.00100062	0.0120349	0.00112512	0.00645784	0.000231153	0.00161551	0.000696654	-0.000117189	0.00483556
Sep 2, 2019	1447.2	1798.66	1649.29	1229.6	1565.03	1354.1	1825.27	1814.22	1439.77	1655.48	1478.04				Sep 2, 2019	-0.00184255	7.61707e-05	8.67079e-05	-0.00119642	-8.24233e-05	-0.000296831	-0.000312781	0.000522674	-0.000328471	8.27587e-05	-0.00071488
Sep 3, 2019	1427.68	1778.52	1627.33	1219.6	1548.83	1341.01	1805.65	1794.57	1425.3	1643.98	1461.12				Sep 3, 2019	-0.013582	-0.0112598	-0.0134049	-0.0081627	-0.0104013	-0.00971692	-0.0108067	-0.0108935	-0.0101011	-0.00697328	-0.0115157
Sep 4, 2019	1446.31	1807.2	1647.21	1238.43	1567.91	1357.22	1827.78	1823	1440.27	1664.96	1484.35				Sep 4, 2019	0.0129682	0.0159966	0.0121472	0.0153199	0.0122399	0.0120154	0.0121765	0.0157181	0.0104504	0.0126816	0.0157737
Sep 5, 2019	1483	1844.03	1676.02	1273.41	1593.73	1378.9	1861.45	1856.32	1459.41	1690.05	1516.73				Sep 5, 2019	0.0250482	0.0201763	0.0173366	0.027857	0.0163381	0.0158461	0.0182553	0.0181131	0.0132044	0.0149552	0.0215831
Sep 6, 2019	1488.81	1834.81	1668.58	1277.55	1592.69	1387.63	1853.1	1849.79	1453.19	1688.2	1516.75				Sep 6, 2019	0.00391344	-0.00501409	-0.00444897	0.00323878	-0.000653397	0.00631407	-0.00449423	-0.003525	-0.00427109	-0.00109465	1.25268e-05
Sep 9, 2019	1495.42	1821.5	1650.71	1291.42	1578.68	1387.16	1830.05	1838.57	1443.25	1669.66	1518.14				Sep 9, 2019	0.00443129	-0.00728279	-0.0107681	0.0108006	-0.00883598	-0.000342368	-0.0125161	-0.00608131	-0.00686568	-0.0110393	0.000917988
Sep 10, 2019	1504.43	1806.44	1646.77	1306.22	1572.12	1389.69	1806.92	1822.87	1445.76	1656.11	1521.81				Sep 10, 2019	0.00600298	-0.00829842	-0.00238788	0.0113959	-0.00416593	0.00182293	-0.0127229	-0.00857755	0.00173347	-0.00815092	0.00240991
Sep 11, 2019	1523.09	1820.79	1663.59	1322.01	1584.14	1401.81	1817.08	1839.7	1464.69	1659.94	1538.54				Sep 11, 2019	0.0123291	0.00791021	0.0101609	0.0120181	0.00761602	0.00868714	0.00561039	0.00919251	0.013014	0.00230757	0.0109374
Sep 12, 2019	1533.37	1830.75	1675.22	1325.72	1592.13	1409.88	1831.79	1852.57	1470.47	1656.08	1544.09				Sep 12, 2019	0.00672545	0.00545743	0.00696419	0.00280013	0.0050361	0.00573536	0.00806171	0.00696702	0.00393505	-0.00232387	0.00359499
Sep 13, 2019	1532.68	1825.81	1674.03	1332.2	1589.63	1409.01	1823.39	1847.88	1472.39	1655.38	1542.93				Sep 13, 2019	-0.000450091	-0.00270637	-0.000709414	0.00487525	-0.00157208	-0.000616556	-0.00459677	-0.00253105	0.00130757	-0.000425794	-0.000745055
Sep 16, 2019	1532.52	1820.29	1671.37	1322.5	1587.16	1409.79	1821.18	1843.64	1469.9	1663.03	1538.43				Sep 16, 2019	-0.000101788	-0.0030279	-0.00158905	-0.00730481	-0.00155755	0.000555556	-0.00121057	-0.00229878	-0.00169596	0.00461125	-0.00292468
Sep 17, 2019	1530.7	1828.9	1677.01	1320.24	1593.99	1409.17	1830.45	1848.48	1474.28	1671.76	1543.89				Sep 17, 2019	-0.00119025	0.00472161	0.00336581	-0.00171337	0.00429531	-0.00043633	0.00507391	0.00262397	0.00297808	0.00523692	0.00354214
Sep 18, 2019	1532.2	1823.87	1674.54	1314.95	1594.32	1410.66	1827.04	1844.16	1473.67	1666.79	1542.37				Sep 18, 2019	0.0009762	-0.00275353	-0.00146977	-0.00401186	0.000206379	0.00105325	-0.00186412	-0.00233924	-0.000413168	-0.00297674	-0.000984364
Sep 19, 2019	1531.33	1826.2	1674.67	1314.44	1598.8	1409.85	1825.62	1844.87	1476.97	1660.57	1543.1				Sep 19, 2019	-0.000566015	0.00127669	7.82273e-05	-0.000392486	0.00280603	-0.000572946	-0.000776421	0.00038384	0.00223206	-0.0037381	0.000476426
Sep 20, 2019	1517.67	1809.89	1666.58	1304.76	1594.08	1403.27	1817.03	1830.53	1472.27	1658.7	1528.59				Sep 20, 2019	-0.00895972	-0.00897399	-0.0048425	-0.00739085	-0.00295972	-0.00467808	-0.00471856	-0.0078049	-0.00318388	-0.00113157	-0.00945023
Sep 23, 2019	1517.2	1805.17	1663.82	1302.5	1592.55	1404.39	1815.39	1823.95	1467.8	1653.24	1527.64				Sep 23, 2019	-0.000311051	-0.0026102	-0.00165866	-0.00173439	-0.000955869	0.000796392	-0.000898575	-0.00359887	-0.00304074	-0.00329596	-0.000624299
Sep 24, 2019	1509.92	1776.86	1641.55	1281.13	1578.78	1396.73	1794.61	1800.79	1448.91	1620.45	1509.95				Sep 24, 2019	-0.00480523	-0.015807	-0.0134777	-0.0165415	-0.00868473	-0.00546639	-0.0115131	-0.0127834	-0.0129511	-0.0200319	-0.0116456
Sep 25, 2019	1510.76	1799.74	1652.81	1285.14	1584.06	1395.91	1812.48	1815.21	1453.31	1629.67	1523.3				Sep 25, 2019	0.000553517	0.0127939	0.00683717	0.00312439	0.00333751	-0.000587256	0.00990612	0.00797628	0.00303216	0.00567304	0.0088025
Sep 26, 2019	1514.34	1799.16	1652.4	1290.3	1585.03	1395.15	1818.74	1815.76	1449.39	1624.54	1527.1				Sep 26, 2019	0.00236752	-0.000322877	-0.000244462	0.00400942	0.000614687	-0.000545311	0.00344623	0.000302399	-0.00270093	-0.003151	0.00249017
Sep 27, 2019	1510.86	1768.44	1630.33	1282.8	1572.31	1385	1785.14	1788.48	1436.18	1596.3	1506.56				Sep 27, 2019	-0.00230133	-0.0172193	-0.0134481	-0.00583345	-0.00805935	-0.00730106	-0.018646	-0.0151375	-0.00915594	-0.0175387	-0.013539
Sep 30, 2019	1517.82	1781.15	1641.35	1287.45	1580.26	1390.74	1797.51	1798.36	1441.2	1612.98	1519.04				Sep 30, 2019	0.00459541	0.0071631	0.00673296	0.00361834	0.00504098	0.00413223	0.00690776	0.00550905	0.00348928	0.0103987	0.00824964
Oct 1, 2019	1510.12	1769.03	1630.89	1281.33	1568.96	1379.56	1792.26	1787.77	1430.81	1603.69	1507.6				Oct 1, 2019	-0.00508929	-0.00683123	-0.00639015	-0.00476337	-0.00717388	-0.00807355	-0.00292888	-0.00590276	-0.00723676	-0.00577554	-0.0075609
Oct 2, 2019	1483.9	1739.88	1603.95	1261.12	1541.87	1357.35	1763.32	1758.68	1413.53	1592.96	1482.63				Oct 2, 2019	-0.0175114	-0.016617	-0.0166559	-0.0158984	-0.0174157	-0.0162245	-0.016279	-0.0164038	-0.0121555	-0.00671705	-0.0167035
Oct 3, 2019	1494.12	1766.12	1626.46	1261.76	1559.71	1366.07	1790.49	1781.56	1425.8	1616.92	1496.95				Oct 3, 2019	0.0068623	0.0149735	0.0139359	0.000508943	0.0115052	0.00640225	0.0152943	0.0129253	0.00864928	0.014928	0.0096142
Oct 4, 2019	1507.73	1792.27	1647.19	1267.67	1581.56	1380.12	1811.32	1804.36	1444.69	1627.41	1513.76				Oct 4, 2019	0.00906582	0.0146962	0.0126674	0.00466984	0.0139073	0.0102281	0.0115649	0.0127143	0.0131575	0.0064667	0.0111643
Oct 7, 2019	1502.95	1787.79	1645.1	1268.45	1578.94	1376.72	1810.47	1800.15	1444.09	1628.01	1509.42				Oct 7, 2019	-0.00317138	-0.00250163	-0.00127388	0.000615115	-0.00165543	-0.00246442	-0.000469934	-0.00233319	-0.000416093	0.000372302	-0.00286454
Oct 8, 2019	1484.58	1752.15	1612.6	1251.75	1553.07	1359.73	1777.31	1771.13	1419.3	1596.89	1485.95				Oct 8, 2019	-0.0123013	-0.0201349	-0.0199553	-0.01325	-0.0165201	-0.0124162	-0.0184833	-0.0162556	-0.017317	-0.0193041	-0.0156772
Oct 9, 2019	1490.79	1774.11	1629.78	1263.44	1567.54	1367.16	1801.24	1788.13	1429.05	1616.93	1501.48				Oct 9, 2019	0.0041763	0.0124536	0.010601	0.009294	0.00927516	0.00545017	0.0133754	0.00955207	0.00685172	0.0124713	0.0104023
Oct 10, 2019	1496.22	1784.8	1637.89	1275.54	1573.85	1373.44	1809.82	1799.57	1435.25	1610.15	1510.31				Oct 10, 2019	0.00363374	0.00600355	0.00496257	0.00953069	0.00401733	0.0045793	0.00475041	0.0063796	0.00432776	-0.00419761	0.00585833
Oct 11, 2019	1518.13	1815.83	1659.51	1306.61	1594.68	1390.2	1833.73	1829.95	1455.99	1638.21	1535.57				Oct 11, 2019	0.0145374	0.0172386	0.013113	0.0240687	0.0131488	0.0121341	0.0131237	0.016742	0.0143498	0.0172774	0.01659
Oct 14, 2019	1521.35	1815.17	1663.99	1310.23	1597.78	1388.61	1836.03	1829.79	1458.26	1643.47	1536.48				Oct 14, 2019	0.00212339	-0.000361884	0.00269476	0.00276746	0.00194019	-0.00114725	0.00125567	-9.18098e-05	0.00155717	0.0032008	0.000589835
Oct 15, 2019	1543.65	1837.85	1683.57	1327.11	1615.34	1402.67	1854.42	1851.4	1473.27	1653.81	1555.58				Oct 15, 2019	0.0145516	0.0124151	0.0116994	0.0128024	0.0109303	0.0100722	0.00996472	0.0117409	0.0102377	0.00627489	0.012355
Oct 16, 2019	1540.51	1825.82	1675.7	1331.01	1607.05	1402.89	1839.93	1844.15	1470.3	1641.88	1550.24				Oct 16, 2019	-0.0020401	-0.00656886	-0.00468556	0.00292839	-0.0051465	0.000158257	-0.00784446	-0.00392311	-0.00201864	-0.00724161	-0.00343678
Oct 17, 2019	1534.61	1825.63	1677.45	1335.22	1606.04	1407.73	1839.78	1845.61	1476.44	1643.38	1544.76				Oct 17, 2019	-0.00383856	-9.8591e-05	0.00104678	0.00315953	-0.000631792	0.00344622	-8.31588e-05	0.000793006	0.00416733	0.000911345	-0.00354184
Oct 18, 2019	1535.84	1795.39	1661.7	1331.36	1591.05	1405.32	1812.1	1817.43	1467.12	1623.55	1534.18				Oct 18, 2019	0.000805745	-0.0167045	-0.0094366	-0.0028906	-0.00937298	-0.00171273	-0.0151574	-0.0153875	-0.00633522	-0.0121394	-0.00687383
Oct 21, 2019	1544.57	1815.03	1678.51	1342.5	1598.59	1416.81	1831.7	1833.41	1480.92	1632.93	1548.42				Oct 21, 2019	0.00566808	0.0108803	0.0100677	0.00833032	0.00472843	0.00813787	0.0107565	0.00875803	0.00936765	0.00576207	0.00923968
Oct 22, 2019	1539.06	1784.78	1657.69	1344.96	1585.95	1417.05	1800.84	1804.17	1469.72	1620.31	1539.37				Oct 22, 2019	-0.00357566	-0.0168062	-0.0124844	0.00183444	-0.00793838	0.000174321	-0.0169891	-0.0160775	-0.00759568	-0.00775846	-0.00585922
Oct 23, 2019	1542.39	1786.32	1662.17	1338.57	1589.62	1413.44	1805.9	1806.6	1474.49	1627.84	1540.93				Oct 23, 2019	0.00216002	0.000860238	0.00269952	-0.0047691	0.00230888	-0.00255362	0.00280641	0.00134099	0.00324027	0.00463588	0.00101289
Oct 24, 2019	1555.82	1811.99	1684.66	1363.4	1608.8	1425.36	1839.42	1829.36	1490.06	1652.08	1561.75				Oct 24, 2019	0.00867152	0.0142703	0.013444	0.0183834	0.0119967	0.00839516	0.0183896	0.0125234	0.0105083	0.0147823	0.0134202
Oct 25, 2019	1569.77	1826.93	1689.94	1382.58	1620.42	1431.07	1849.61	1841.8	1492.15	1647.91	1576.56				Oct 25, 2019	0.00892509	0.00820742	0.00312689	0.0139712	0.00719248	0.00400431	0.00552721	0.006775	0.00140164	-0.0025285	0.00943509
Oct 28, 2019	1581.86	1849.04	1711.42	1397.23	1638.03	1439.13	1864.93	1862.71	1506.91	1658.01	1591.71				Oct 28, 2019	0.0076729	0.0120302	0.0126286	0.0105375	0.010812	0.00561147	0.00824548	0.0112885	0.00984314	0.00611209	0.00956807
Oct 29, 2019	1579.55	1835.76	1703.79	1390.68	1634.11	1439.18	1858.55	1848.1	1498.72	1660.24	1586.38				Oct 29, 2019	-0.00146011	-0.00720585	-0.00446532	-0.00469887	-0.00239843	3.68272e-05	-0.00342852	-0.00787489	-0.00545378	0.00134468	-0.00335673
Oct 30, 2019	1582.56	1848.64	1708.9	1380.37	1648.14	1442.63	1872.51	1859.56	1496.42	1674.43	1592.75				Oct 30, 2019	0.00190126	0.00699166	0.00299061	-0.00743909	0.00855029	0.00239294	0.00748746	0.00618613	-0.00153048	0.00850884	0.00400488
Oct 31, 2019	1575.95	1842.15	1707.62	1376.92	1641.56	1442.7	1865.34	1856.45	1500.85	1673.82	1585.59				Oct 31, 2019	-0.00418553	-0.00351578	-0.000744032	-0.00250463	-0.00400159	4.85214e-05	-0.00383804	-0.0016733	0.00295402	-0.000364967	-0.00450615
Nov 1, 2019	1599.85	1860.76	1727.03	1394.28	1655.16	1458.16	1883.47	1871.98	1517.02	1698.26	1601.87				Nov 1, 2019	0.0150529	0.0100511	0.0113002	0.0125283	0.00824947	0.0106631	0.00967089	0.00833061	0.0107169	0.0144958	0.0102164
Nov 4, 2019	1617.08	1872.87	1733.21	1420.54	1660.56	1468.72	1886.32	1881.5	1522.77	1702.77	1618.17				Nov 4, 2019	0.0107097	0.00648273	0.00357143	0.0186597	0.00325903	0.00721452	0.00151255	0.0050705	0.00377856	0.0026539	0.0101273
Nov 5, 2019	1625.52	1868.39	1727.15	1425.74	1652.68	1473.1	1877.06	1879.92	1518.51	1709.17	1622.76				Nov 5, 2019	0.00520695	-0.00238957	-0.00350079	0.0036553	-0.00475487	0.00297843	-0.00492272	-0.000840108	-0.00280146	0.00375387	0.00283313
Nov 6, 2019	1621.52	1867.64	1723.39	1426.35	1655.26	1471.58	1879.48	1880.24	1514.16	1714.74	1622.7				Nov 6, 2019	-0.0024607	-0.000406314	-0.00217937	0.000424952	0.00155565	-0.00103441	0.00128949	0.000168078	-0.00286481	0.00325183	-3.57421e-05
Nov 7, 2019	1628.09	1878.1	1731.2	1435.73	1663.96	1473.63	1897.66	1888.34	1518.61	1715.19	1630.24				Nov 7, 2019	0.0040411	0.00558823	0.00451921	0.0065575	0.00524282	0.00139277	0.00963011	0.00429924	0.00293	0.000258898	0.0046358
Nov 8, 2019	1629.19	1884.81	1737.11	1436.6	1670.81	1474.93	1898.71	1893.09	1525.88	1738.5	1632.79				Nov 8, 2019	0.000676638	0.00356745	0.00340685	0.000605083	0.00410765	0.000881786	0.000553159	0.0025107	0.00477783	0.0135029	0.00156235
Nov 11, 2019	1623.65	1883.45	1735.64	1433.56	1670.59	1469.04	1904.06	1892.75	1525.19	1738.46	1630.26				Nov 11, 2019	-0.00340441	-0.000723941	-0.000841984	-0.00212044	-0.000129287	-0.00400208	0.00281111	-0.000177504	-0.00045099	-2.70351e-05	-0.00155499
Nov 12, 2019	1636.58	1888.98	1740.91	1436.55	1677.08	1475.46	1906.9	1899.94	1531.49	1750.33	1634.83				Nov 12, 2019	0.0079277	0.00293445	0.00303116	0.00208425	0.00387554	0.00436407	0.00149044	0.00379151	0.00412213	0.00680812	0.00279932
Nov 13, 2019	1634.59	1884.67	1742.97	1429.74	1675.82	1475.12	1909.66	1894.95	1531.06	1752.55	1631.43				Nov 13, 2019	-0.00121486	-0.00228585	0.00118259	-0.0047504	-0.000752187	-0.000230462	0.00144947	-0.00262827	-0.000279505	0.00126753	-0.00207699
Nov 14, 2019	1629.43	1887.09	1748.77	1427.14	1678.62	1468.3	1920.92	1899.7	1535.32	1750.31	1629.18				Nov 14, 2019	-0.00316298	0.00127951	0.00331697	-0.00181877	0.00167122	-0.00463542	0.00587484	0.00250247	0.00277396	-0.00128124	-0.00138011
Nov 15, 2019	1640.92	1901.4	1763.64	1434.02	1695.29	1477.35	1929.58	1913.48	1549.66	1760.69	1640.51				Nov 15, 2019	0.00702925	0.00755504	0.0084706	0.00480924	0.00988239	0.00613925	0.00449761	0.00722812	0.00930063	0.00591457	0.00692606
Nov 18, 2019	1643.65	1907.2	1768.24	1437.2	1697.99	1477.34	1934.67	1921.09	1553.98	1766.09	1643.51				Nov 18, 2019	0.00166292	0.0030468	0.00260654	0.00221717	0.00159492	-2.03067e-06	0.002637	0.00396708	0.00278318	0.00305945	0.00182581
Nov 19, 2019	1644.06	1915.03	1779.18	1438.82	1706.9	1474.33	1945.37	1929.47	1563.06	1780.3	1643.51				Nov 19, 2019	0.000244547	0.00409971	0.00616562	0.00112516	0.00522954	-0.00203816	0.00551593	0.00435677	0.0058235	0.00801665	4.25918e-06
Nov 20, 2019	1639.37	1905.31	1774.46	1425.61	1705.3	1467.16	1938.7	1922.31	1559.07	1773.67	1633.45				Nov 20, 2019	-0.00285434	-0.00509065	-0.00265756	-0.00922282	-0.000937813	-0.00487917	-0.00343299	-0.0037188	-0.00255275	-0.00373217	-0.00613923
Nov 21, 2019	1632.77	1900.62	1764.89	1419.95	1699.98	1460.73	1929.39	1918.66	1552.24	1769.12	1628.81				Nov 21, 2019	-0.00403284	-0.002463	-0.00540439	-0.00398164	-0.00312221	-0.00438746	-0.00481374	-0.00190056	-0.00439237	-0.00256634	-0.00284526
Nov 22, 2019	1634.74	1903.87	1766.63	1417.77	1699.96	1463.78	1931.76	1922.41	1549.88	1771.07	1630.35				Nov 22, 2019	0.0012052	0.00170588	0.000980881	-0.00153645	-1.05884e-05	0.0020824	0.00122295	0.0019505	-0.00152025	0.00110107	0.000942574
Nov 25, 2019	1653.64	1930.22	1794.3	1438.49	1720.47	1475.09	1958.44	1946.56	1571.27	1790.48	1653.77				Nov 25, 2019	0.0114982	0.013749	0.015544	0.0145101	0.0119922	0.00769348	0.0137188	0.0124836	0.0137061	0.0108982	0.014264
Nov 26, 2019	1657.86	1935.65	1801.66	1436.15	1724.58	1475.16	1967.96	1951.49	1576.09	1780.34	1656.83				Nov 26, 2019	0.00254266	0.00280558	0.00409349	-0.00163081	0.00238313	5.01653e-05	0.00485178	0.00252896	0.00306543	-0.00568051	0.00184559
Nov 27, 2019	1667.78	1948.48	1815.37	1441.89	1731.72	1481.17	1980.75	1965.77	1585.69	1783.84	1667.25				Nov 27, 2019	0.0059664	0.0066064	0.00758084	0.00399023	0.00413564	0.00406383	0.00647504	0.00729136	0.00607127	0.00196455	0.00627364
Nov 28, 2019	1663.93	1948.29	1815.55	1439.03	1731.04	1479.8	1981.2	1965.64	1585.41	1783.47	1665.85				Nov 28, 2019	-0.00230873	-9.54637e-05	9.96992e-05	-0.00198756	-0.000396793	-0.000922672	0.000226656	-6.51166e-05	-0.000174703	-0.000208561	-0.000843659
Nov 29, 2019	1656.32	1940.77	1810.7	1428.17	1725.72	1472.69	1974.15	1958.06	1579.63	1781.49	1656.63				Nov 29, 2019	-0.0045834	-0.00386984	-0.00267439	-0.00756979	-0.00307456	-0.00481425	-0.00356531	-0.00386524	-0.0036562	-0.00110576	-0.00554647
Dec 2, 2019	1643.66	1911.14	1786.28	1428.25	1705.73	1460.97	1946.22	1932.65	1566.03	1756.29	1639.79				Dec 2, 2019	-0.00767524	-0.0153839	-0.0135827	5.04128e-05	-0.0116517	-0.0079921	-0.0142484	-0.0130626	-0.00864562	-0.0142487	-0.0102221
Dec 3, 2019	1635.93	1903.73	1786.51	1419.08	1703.42	1455.26	1940.65	1926.81	1568.39	1756.67	1630.03				Dec 3, 2019	-0.00471219	-0.00388323	0.000129871	-0.00643693	-0.00135928	-0.00391877	-0.00286658	-0.0030253	0.0015065	0.000214065	-0.00596794
Dec 4, 2019	1641.59	1906.09	1785.54	1425.81	1706.82	1461.41	1937.31	1927.86	1569.63	1752.42	1634.42				Dec 4, 2019	0.00345566	0.00123628	-0.000539746	0.00472708	0.0019981	0.00422126	-0.00172256	0.000543757	0.000792855	-0.00242114	0.00269264
Dec 5, 2019	1648.59	1912.69	1790.49	1429.56	1710.74	1466.81	1945.85	1936.77	1572.02	1756.62	1641.97				Dec 5, 2019	0.00425023	0.00345713	0.00276564	0.00262804	0.00229169	0.00368416	0.00439798	0.00461468	0.0015164	0.00239553	0.00460569
Dec 6, 2019	1664.16	1927.31	1807.18	1443.55	1720.65	1477.76	1956.68	1951.62	1587.15	1752.33	1657.73				Dec 6, 2019	0.00940435	0.00761463	0.00928218	0.00973797	0.00577901	0.00744289	0.00555027	0.00763405	0.00958108	-0.00244403	0.00955247
Dec 9, 2019	1663.39	1920.18	1799.29	1440.99	1716.13	1478.28	1946.4	1945.8	1581.68	1751.01	1651				Dec 9, 2019	-0.000460999	-0.00370528	-0.00438047	-0.00176943	-0.00263211	0.000348439	-0.00526714	-0.00298249	-0.00345301	-0.000753565	-0.00406743
Dec 10, 2019	1660.85	1916.2	1802.27	1441.08	1713.83	1476.85	1940.38	1940.77	1586.24	1750.58	1652.56				Dec 10, 2019	-0.00153358	-0.00207331	0.0016554	6.1761e-05	-0.00134346	-0.000967809	-0.00309614	-0.00259252	0.00287949	-0.000246745	0.000946252
Dec 11, 2019	1671.14	1930.03	1803.98	1451.83	1718.54	1486.38	1951.01	1952.9	1585.9	1751.05	1665.14				Dec 11, 2019	0.00618011	0.00719148	0.000951681	0.00742578	0.00274796	0.00643152	0.00546079	0.00623578	-0.000216258	0.000269017	0.0075848
Dec 12, 2019	1693.35	1944.11	1818.28	1476.72	1733.01	1502.08	1969.45	1965.8	1594.76	1755.18	1683.63				Dec 12, 2019	0.0131992	0.00726668	0.0078962	0.017002	0.0083841	0.0105099	0.00940868	0.00658077	0.00556994	0.00235352	0.0110429
Dec 13, 2019	1703.12	1954.08	1828.36	1481.3	1742.24	1508	1982.47	1982.34	1607.31	1768.41	1689.19				Dec 13, 2019	0.00575658	0.00511368	0.0055251	0.00309397	0.00531071	0.00393146	0.00658923	0.00837666	0.00784185	0.00751112	0.00329576
Dec 16, 2019	1712.54	1973.28	1846.68	1495.83	1754.67	1517.76	2001.04	1999.94	1625.36	1777.28	1702.25				Dec 16, 2019	0.0055152	0.00977766	0.00997005	0.00976519	0.0071103	0.00645393	0.00932351	0.00884324	0.0111661	0.00500157	0.00770177
Dec 17, 2019	1715.85	1974.85	1849.83	1501.39	1753.9	1523.73	2005.17	2006.42	1626.76	1777.23	1703.97				Dec 17, 2019	0.00193268	0.00079886	0.00170431	0.00371077	-0.000441205	0.0039257	0.0020608	0.00323485	0.000861592	-2.47573e-05	0.00101109
Dec 18, 2019	1709.47	1979.42	1850.23	1502.73	1750.52	1518.3	2003.37	2011.27	1627.74	1785.03	1704.3				Dec 18, 2019	-0.00372987	0.0023089	0.000218375	0.000892772	-0.00192671	-0.00357327	-0.000896088	0.00241432	0.000601014	0.004377	0.000189539
Dec 19, 2019	1711.88	1994.07	1862.05	1506.35	1758.7	1521.32	2011.79	2023.39	1637.55	1793.53	1711.88				Dec 19, 2019	0.00141231	0.00737391	0.00636861	0.00240405	0.00466314	0.00198578	0.0041961	0.00600499	0.00600746	0.00475219	0.00443947
Dec 20, 2019	1713.5	2004.01	1870.34	1510.49	1766.17	1523.58	2021.93	2029.79	1644.86	1792.1	1718.61				Dec 20, 2019	0.000944129	0.0049739	0.00443845	0.00274658	0.00423732	0.0014838	0.00502366	0.0031595	0.00445406	-0.000800417	0.00392539
Dec 23, 2019	1716.49	2007.18	1875.64	1512.65	1768.91	1525.35	2023.46	2032.53	1651.73	1797.31	1725.34				Dec 23, 2019	0.00174636	0.00158108	0.00283024	0.00142435	0.00154735	0.00116107	0.000758395	0.00134948	0.0041728	0.00290299	0.00390656
Dec 24, 2019	1715.72	2007	1878.08	1516.73	1768.83	1524.99	2026.29	2032.46	1655.24	1795.93	1724.43				Dec 24, 2019	-0.000451021	-9.11768e-05	0.00130218	0.00269561	-4.63574e-05	-0.000230138	0.00139663	-3.69005e-05	0.00211976	-0.00076978	-0.000525252
Dec 25, 2019	1716.11	2006.98	1878.04	1516.49	1769.24	1525.63	2025.93	2032.44	1655.11	1795.79	1724.21				Dec 25, 2019	0.000224953	-7.47388e-06	-2.12986e-05	-0.000158248	0.000234026	0.000416964	-0.0001762	-6.88824e-06	-7.55206e-05	-7.35024e-05	-0.000127006
Dec 26, 2019	1720.53	2023.46	1884.5	1521.12	1773.78	1529.05	2041.36	2048.31	1659.57	1801.47	1736.43				Dec 26, 2019	0.00257694	0.00817582	0.00343438	0.00304911	0.00256448	0.00223723	0.00758886	0.00777801	0.00268925	0.00315407	0.00706171
Dec 27, 2019	1722.46	2022.73	1877.14	1523.7	1776.36	1533.02	2043.68	2050.84	1653.48	1800.23	1734.79				Dec 27, 2019	0.0011217	-0.000360833	-0.00391319	0.00169468	0.00145121	0.00259302	0.00113438	0.00123196	-0.00367758	-0.000684121	-0.000948946
Dec 30, 2019	1709.49	2002.48	1859.53	1518.64	1761.33	1526.18	2023.88	2032.44	1639.7	1790.81	1720.91				Dec 30, 2019	-0.00756308	-0.0100632	-0.00942772	-0.0033277	-0.0084977	-0.0044685	-0.00973465	-0.00901145	-0.00836704	-0.0052503	-0.00803258
Dec 31, 2019	1711.6	2007.49	1865.5	1524.65	1765.06	1527.92	2028.34	2033.73	1645.34	1792.15	1724.59				Dec 31, 2019	0.00123645	0.00250326	0.00320803	0.00395296	0.00211945	0.00113814	0.00219929	0.000636963	0.00343253	0.000747428	0.00213902
Jan 1, 2020	1711.61	2007.51	1865.51	1524.68	1765.08	1527.97	2028.34	2033.74	1645.34	1792.15	1724.59				Jan 1, 2020	3.50548e-06	9.46449e-06	1.0721e-06	1.50853e-05	8.49824e-06	3.33782e-05	0	4.42535e-06	6.07777e-07	0	-3.47909e-06
Jan 2, 2020	1736.11	2049.34	1893.63	1544.99	1788.8	1545.62	2072.7	2074.31	1662.03	1826.51	1759.06				Jan 2, 2020	0.0142125	0.0206216	0.0149617	0.0132381	0.0133507	0.0114825	0.0216373	0.0197506	0.0100939	0.0189949	0.0197908
Jan 3, 2020	1725.69	2029.73	1877.32	1532.76	1777.44	1539.18	2055.01	2059.41	1652	1831.97	1745.44				Jan 3, 2020	-0.00601712	-0.00961549	-0.00865095	-0.00795064	-0.00636974	-0.00417013	-0.00857186	-0.00720855	-0.00605367	0.00298375	-0.00777348
Jan 6, 2020	1721.4	2042.73	1887.03	1520.23	1783.52	1534.83	2066.98	2071.93	1657.46	1855.88	1747.4				Jan 6, 2020	-0.00249312	0.00638339	0.0051616	-0.00820642	0.003412	-0.00283148	0.00580449	0.00606245	0.00330023	0.0129682	0.0011223
Jan 7, 2020	1729.88	2046.76	1895.12	1528.42	1783.22	1536.26	2072.25	2076.45	1664.66	1864.67	1753.59				Jan 7, 2020	0.00491414	0.00196993	0.00427852	0.00537091	-0.00016766	0.000927358	0.00254637	0.0021782	0.00433038	0.00472135	0.00354014
Jan 8, 2020	1728.62	2063.68	1906.91	1527.01	1794.2	1533.67	2086.87	2089.85	1672.18	1871.33	1758.26				Jan 8, 2020	-0.000724013	0.00823324	0.00620197	-0.000920328	0.00613964	-0.00168277	0.00703181	0.00643258	0.00451086	0.00356906	0.00265729
Jan 9, 2020	1744.9	2084.72	1925.66	1533.65	1811.71	1543.2	2111.17	2113.27	1684.03	1885.41	1774.7				Jan 9, 2020	0.00937325	0.0101442	0.00978515	0.00433502	0.0097108	0.00619202	0.0115789	0.0111428	0.00706215	0.00749641	0.00930784
Jan 10, 2020	1743.94	2084.27	1929.86	1528.88	1813.45	1540.09	2113.26	2117.1	1687.72	1885.18	1774.16				Jan 10, 2020	-0.000550325	-0.00021636	0.00217662	-0.00311639	0.000959406	-0.00201927	0.000989481	0.00181166	0.00218699	-0.000123588	-0.000307141
Jan 13, 2020	1755.7	2114.41	1937.81	1546.51	1826.13	1551.74	2141.02	2146.36	1696.37	1907.82	1796.15				Jan 13, 2020	0.00671843	0.01436	0.00410946	0.011468	0.00697115	0.00753862	0.0130501	0.0137238	0.00511099	0.0119342	0.0123184
Jan 14, 2020	1757.77	2101.5	1933.04	1556.06	1822.72	1555.22	2124.81	2133.82	1701.54	1905.38	1789.86				Jan 14, 2020	0.00117605	-0.00612585	-0.00246096	0.00615556	-0.00187237	0.00224077	-0.00759948	-0.00585585	0.00304658	-0.00127505	-0.00350473
Jan 15, 2020	1748.23	2103.41	1935.79	1549.28	1827.24	1552.26	2130.68	2137.91	1703.55	1923.05	1781.59				Jan 15, 2020	-0.00544098	0.000907986	0.00142162	-0.00436604	0.00247948	-0.00190959	0.00275691	0.0019107	0.00117647	0.00922942	-0.00463566
Jan 16, 2020	1755.45	2124.05	1954.96	1557.52	1840.93	1561.27	2150.63	2153.18	1716.31	1945.52	1796.39				Jan 16, 2020	0.00412253	0.00976528	0.00985165	0.00530194	0.00745989	0.00579344	0.00931871	0.00711712	0.00746642	0.0116168	0.00827568
Jan 17, 2020	1762.19	2136.57	1962.83	1562.9	1850.08	1566.83	2162.06	2165.2	1723.91	1937.34	1805.09				Jan 17, 2020	0.00383553	0.00587709	0.00401809	0.00345274	0.00495747	0.00355232	0.00530065	0.00557016	0.00441774	-0.00421494	0.00482859
Jan 20, 2020	1764.02	2136.73	1965.02	1564.95	1850.48	1568.07	2162.43	2165	1726.92	1935.71	1806.42				Jan 20, 2020	0.00103454	7.58196e-05	0.00111562	0.0013108	0.000219967	0.000793645	0.000169731	-9.4222e-05	0.00174566	-0.000838099	0.00073709
Jan 21, 2020	1760.07	2134.24	1960.52	1562.85	1851.69	1561.02	2158.26	2157.36	1725.12	1930.51	1805.56				Jan 21, 2020	-0.00224285	-0.00116601	-0.00229268	-0.00134663	0.00065313	-0.00450994	-0.00192701	-0.00353187	-0.00104634	-0.00269514	-0.000472317
Jan 22, 2020	1767.14	2137.91	1966.79	1567.53	1856.5	1566.74	2165.37	2159.64	1733.71	1939.21	1813.43				Jan 22, 2020	0.00401281	0.00171623	0.00319201	0.00299134	0.00259533	0.00365758	0.00328798	0.00105536	0.00496643	0.00450163	0.00434763
Jan 23, 2020	1775.56	2141.49	1964.2	1563.95	1856.75	1569.04	2164.67	2163.02	1730.71	1941.68	1816.72				Jan 23, 2020	0.00474893	0.00167547	-0.00131774	-0.00228454	0.000131421	0.00146567	-0.000324247	0.00156385	-0.00173132	0.0012729	0.0018126
Jan 24, 2020	1769.16	2129.62	1946.77	1547.63	1848.28	1565.24	2152.18	2151.01	1719.5	1932.85	1807.3				Jan 24, 2020	-0.00360819	-0.00556016	-0.00891192	-0.0104899	-0.00457164	-0.0024197	-0.00578758	-0.00556696	-0.00649702	-0.00456004	-0.00520032
Jan 27, 2020	1723.81	2079.97	1908.96	1510.69	1818.25	1536.39	2108.07	2107.16	1689.87	1895.69	1762.37				Jan 27, 2020	-0.0259702	-0.0235886	-0.0196146	-0.0241622	-0.0163788	-0.0186088	-0.0207071	-0.0205983	-0.0173831	-0.0194138	-0.0251757
Jan 28, 2020	1736.32	2113.89	1934.98	1522.62	1836.11	1546.38	2142.5	2135.52	1706.45	1901.55	1788.25				Jan 28, 2020	0.00723214	0.0161764	0.0135415	0.00786606	0.00977524	0.00648316	0.016201	0.0133686	0.00976183	0.00308488	0.0145786
Jan 29, 2020	1728.15	2116.72	1935.67	1518.73	1839.27	1538.99	2143.16	2142.52	1712.18	1903.1	1786.08				Jan 29, 2020	-0.0047153	0.00133456	0.000354979	-0.00255413	0.00171683	-0.00478711	0.00030987	0.00327253	0.0033534	0.000815845	-0.00120974
Jan 30, 2020	1715.62	2118.01	1927.09	1518.45	1838.04	1523.48	2149.06	2138.27	1706.07	1896.01	1786.62				Jan 30, 2020	-0.00727461	0.000610665	-0.00444502	-0.000186357	-0.000666792	-0.0101311	0.00274543	-0.00198468	-0.0035767	-0.00373141	0.000302292
Jan 31, 2020	1695.88	2080.36	1895.86	1498.27	1806.7	1502.72	2108.89	2104.35	1690.54	1879.43	1761.9				Jan 31, 2020	-0.0115727	-0.017937	-0.016338	-0.0133756	-0.0172006	-0.0137197	-0.018865	-0.0159909	-0.00914214	-0.00878154	-0.013935
Feb 3, 2020	1704.24	2115.6	1925.71	1527.12	1827.39	1501.1	2141.12	2134.24	1725.65	1894.76	1788.17				Feb 3, 2020	0.00491512	0.0167985	0.0156232	0.0190672	0.0113879	-0.00107863	0.0151678	0.0141044	0.0205587	0.00812152	0.0148
Feb 4, 2020	1732.12	2167.41	1966.6	1584.28	1859.29	1525.89	2189.26	2183.82	1768.13	1936.26	1832.77				Feb 4, 2020	0.0162245	0.0241972	0.021012	0.0367516	0.0173054	0.0163764	0.0222322	0.022965	0.0243181	0.0216682	0.0246336
Feb 5, 2020	1755.1	2164.14	1969.37	1573.73	1873.27	1543.14	2179.91	2181.48	1757.89	1936.11	1836.1				Feb 5, 2020	0.0131798	-0.0015117	0.0014055	-0.00668461	0.00749248	0.0112441	-0.00427816	-0.00107255	-0.00580712	-7.95378e-05	0.00181473
Feb 6, 2020	1766.71	2178.43	1980.16	1574.12	1884.01	1553.76	2187.84	2199.55	1770.28	1951.36	1847				Feb 6, 2020	0.00659776	0.00657862	0.00546801	0.000249694	0.00571532	0.00686042	0.00363116	0.00824652	0.00701953	0.00784628	0.00592004
Feb 7, 2020	1748.86	2162.8	1964.16	1551.93	1873.57	1542.2	2173.49	2188.92	1759.3	1948.71	1829.68				Feb 7, 2020	-0.0101606	-0.00719892	-0.008115	-0.0141964	-0.00555572	-0.00746846	-0.00658057	-0.00484316	-0.0062223	-0.00135998	-0.00941726
Feb 10, 2020	1755.81	2189.17	1989.62	1566.64	1890.84	1547.54	2200.36	2210.09	1777.01	1967.42	1849.39				Feb 10, 2020	0.003969	0.0121211	0.0128815	0.00943067	0.00917759	0.0034566	0.0122854	0.00962498	0.0100179	0.00955594	0.010711
Feb 11, 2020	1769.54	2192.04	1994.66	1588.14	1892.91	1561.94	2208.2	2212.39	1782.86	1958.15	1860.58				Feb 11, 2020	0.0077916	0.00130694	0.00252643	0.0136316	0.00109362	0.00925885	0.00355445	0.0010424	0.00328608	-0.00472289	0.00603188
Feb 12, 2020	1786.29	2219.03	2013.53	1606.75	1901.97	1573.21	2228.84	2238.32	1795.87	1942.92	1879.62				Feb 12, 2020	0.00942064	0.0122394	0.00941531	0.0116475	0.00477328	0.00719267	0.00930583	0.0116495	0.00726854	-0.00780507	0.0101846
Feb 13, 2020	1779.11	2217.62	2013.27	1613.18	1901.97	1566.77	2236.58	2240.08	1797.5	1945.21	1875.85				Feb 13, 2020	-0.00402704	-0.000634262	-0.000126652	0.00399885	-1.05154e-06	-0.0041013	0.00346798	0.000787335	0.000910011	0.00117691	-0.00200987
Feb 14, 2020	1781.14	2228.28	2026.35	1610.41	1912.92	1565.62	2255.34	2254.91	1806.12	1948.74	1877.36				Feb 14, 2020	0.00113588	0.00479543	0.0064744	-0.00172044	0.00574121	-0.000737455	0.00835015	0.0066007	0.0047863	0.00180947	0.000805178
Feb 17, 2020	1779.94	2228.05	2025.81	1612.72	1912.99	1563.72	2254.94	2255.25	1805.89	1946.39	1877.68				Feb 17, 2020	-0.000672831	-0.000103224	-0.00026455	0.00143091	3.50244e-05	-0.0012124	-0.000176042	0.000147223	-0.000126799	-0.00120355	0.000170438
Feb 18, 2020	1759.97	2229.72	2026.64	1619.3	1907.6	1549.38	2251.16	2254.64	1815.21	1947.84	1875.16				Feb 18, 2020	-0.011284	0.000746113	0.000407655	0.00407054	-0.00281999	-0.00921532	-0.00167906	-0.000266969	0.0051465	0.000744177	-0.00134512
Feb 19, 2020	1779.35	2253.1	2047.98	1647.19	1925.7	1558.46	2280.51	2274.15	1836.54	1949.44	1899.85				Feb 19, 2020	0.010952	0.0104319	0.0104757	0.0170787	0.00944675	0.00584459	0.0129548	0.00861558	0.01168	0.000820059	0.0130841
Feb 20, 2020	1769.58	2233.18	2032.83	1651.34	1913.09	1550.62	2261.3	2255.64	1823.24	1949.15	1882.7				Feb 20, 2020	-0.00550365	-0.00887958	-0.00742749	0.00251567	-0.00657083	-0.00504266	-0.00846144	-0.00817526	-0.00726604	-0.000148772	-0.00907013
Feb 21, 2020	1747.23	2188.09	1995.92	1626.49	1887.09	1538.75	2217.32	2213.19	1801.39	1915.08	1847.19				Feb 21, 2020	-0.0127134	-0.0203985	-0.0183209	-0.0151579	-0.0136875	-0.0076825	-0.0196406	-0.0189966	-0.0120576	-0.0176319	-0.0190381
Feb 24, 2020	1694.24	2102.62	1920.08	1558.35	1824.41	1498.26	2136.68	2131.09	1735.38	1858.55	1777.7				Feb 24, 2020	-0.0307957	-0.0398453	-0.0387382	-0.0427979	-0.0337745	-0.0266706	-0.0370424	-0.0378036	-0.037331	-0.0299633	-0.0383473
Feb 25, 2020	1647.88	2043.98	1860.83	1518.29	1770.21	1457.7	2071.62	2077.24	1687.89	1792.74	1730.25				Feb 25, 2020	-0.0277447	-0.0282824	-0.0313469	-0.0260441	-0.0301595	-0.0274405	-0.0309252	-0.0255906	-0.0277507	-0.0360536	-0.0270562
Feb 26, 2020	1644.51	2049.68	1861.48	1505.19	1763.57	1446.98	2071.71	2081.13	1680.53	1777.92	1732.32				Feb 26, 2020	-0.00204532	0.00278186	0.000353007	-0.00866822	-0.00375745	-0.00738328	4.2478e-05	0.00186948	-0.00437121	-0.00829992	0.00119738
Feb 27, 2020	1587.73	1963.59	1791.83	1439.43	1700.26	1401.63	1997.35	2006.13	1613.83	1724.13	1656.42				Feb 27, 2020	-0.0351358	-0.0429098	-0.0381383	-0.0446706	-0.0365607	-0.0318421	-0.0365506	-0.036704	-0.0404941	-0.0307227	-0.0448053
Feb 28, 2020	1577.9	1974.87	1804.2	1430.52	1695.35	1385.94	2004.32	2009.76	1609.76	1710.05	1657.59				Feb 28, 2020	-0.00621109	0.0057317	0.00688151	-0.00621059	-0.00289138	-0.0112601	0.00348155	0.00180881	-0.00252886	-0.00819998	0.000708508
Mar 2, 2020	1611.09	2053.53	1866.75	1470.57	1751.5	1421.03	2085.38	2082.87	1661.52	1758.62	1718.65				Mar 2, 2020	0.0208136	0.0390552	0.0340817	0.0276108	0.0325833	0.0250027	0.0396473	0.0357314	0.0316514	0.0280068	0.0361767
Mar 3, 2020	1581.58	1992.04	1822.97	1458.36	1712.27	1401.18	2033.42	2029.83	1642.3	1718.31	1675.35				Mar 3, 2020	-0.0184835	-0.030399	-0.0237319	-0.00833142	-0.0226526	-0.0140637	-0.02523	-0.0257937	-0.0116388	-0.0231888	-0.0255199
Mar 4, 2020	1625.13	2063.76	1890.88	1485.97	1771.51	1442.65	2106.82	2095.13	1689.29	1777.38	1733.53				Mar 4, 2020	0.0271616	0.0353683	0.0365743	0.0187552	0.0340095	0.0291642	0.0354601	0.0316611	0.0282136	0.0338026	0.0341389
Mar 5, 2020	1587.29	2003.36	1841.82	1447.53	1728.13	1409.61	2046.59	2045.38	1661.69	1745.71	1684.79				Mar 5, 2020	-0.0235634	-0.0297013	-0.026286	-0.0262152	-0.0247878	-0.0231644	-0.0290061	-0.024034	-0.0164762	-0.017979	-0.0285188
Mar 6, 2020	1549.84	1959.51	1805.49	1413.11	1694.05	1386.75	1997.63	1999.74	1627.4	1699.95	1647.11				Mar 6, 2020	-0.023874	-0.0221323	-0.0199211	-0.0240601	-0.0199213	-0.0163509	-0.024215	-0.022562	-0.0208503	-0.026566	-0.0226205
Mar 9, 2020	1433.2	1820.76	1683.51	1298.02	1581.27	1296.21	1850.34	1866.78	1521.87	1562.91	1525.48				Mar 9, 2020	-0.0782434	-0.073442	-0.0699558	-0.0849535	-0.0688957	-0.0675158	-0.0765912	-0.0688025	-0.0670406	-0.0840482	-0.0767086
Mar 10, 2020	1484.36	1922.74	1758.1	1342.12	1646.26	1335.08	1948.72	1958.43	1565.15	1610.59	1599.55				Mar 10, 2020	0.0350761	0.0544994	0.0433569	0.0334096	0.0402778	0.029539	0.0518054	0.047928	0.0280411	0.0300536	0.0474124
Mar 11, 2020	1427.09	1834.32	1677.87	1300.83	1575.19	1282.96	1865.12	1876.65	1500.63	1541.47	1530.34				Mar 11, 2020	-0.0393435	-0.0470795	-0.0467103	-0.0312456	-0.0441277	-0.0398152	-0.0438462	-0.0426575	-0.0420959	-0.0438672	-0.0442356
Mar 12, 2020	1292.22	1664.78	1525.81	1164.96	1436.44	1170.11	1692.55	1710.6	1364.59	1399.52	1382.11				Mar 12, 2020	-0.0992801	-0.0969791	-0.0949965	-0.110321	-0.0922074	-0.092077	-0.0970942	-0.092643	-0.0950322	-0.0966059	-0.101876
Mar 13, 2020	1349.59	1813.69	1629.62	1195.47	1539.88	1221.23	1823.45	1841.11	1419.84	1478.87	1483.22				Mar 13, 2020	0.0434407	0.0856704	0.0658176	0.0258577	0.0695347	0.0427658	0.0744954	0.0735239	0.0396901	0.0551503	0.0706026
Mar 16, 2020	1220.21	1588.54	1434.3	1065.93	1378.69	1112.45	1596.69	1631.73	1273.73	1359.87	1309.34				Mar 16, 2020	-0.100775	-0.13255	-0.127666	-0.114696	-0.110571	-0.0932989	-0.132793	-0.120725	-0.108595	-0.083892	-0.124694
Mar 17, 2020	1273.85	1675.99	1506.14	1086.24	1442.22	1148.91	1677.59	1707.56	1322.85	1437.91	1380.8				Mar 17, 2020	0.0430184	0.0535869	0.048873	0.0188792	0.0450506	0.0322533	0.0494248	0.0454228	0.0378381	0.0558016	0.0531407
Mar 18, 2020	1212.84	1601.74	1432.09	997.382	1380.88	1081.12	1578.93	1638.22	1256.56	1382.27	1314.85				Mar 18, 2020	-0.0490832	-0.0453111	-0.0504157	-0.0853464	-0.0434605	-0.0608206	-0.0606107	-0.0414576	-0.0514107	-0.0394644	-0.0489412
Mar 19, 2020	1226.52	1635.35	1467.43	1012.83	1396.44	1091.53	1601.96	1670.36	1291.09	1407.91	1329.03				Mar 19, 2020	0.0112227	0.0207651	0.0243742	0.0153669	0.0112016	0.00958104	0.0144773	0.0194289	0.027109	0.0183836	0.0107283
Mar 20, 2020	1216.04	1595.03	1448.28	1013.7	1366.33	1084.78	1565.73	1641.08	1290.47	1398.01	1303.01				Mar 20, 2020	-0.00858119	-0.0249662	-0.0131353	0.000863546	-0.0217942	-0.00620137	-0.0228732	-0.0176859	-0.000478005	-0.00705724	-0.0197762
Mar 23, 2020	1197.21	1593.09	1431.51	1009.78	1332.54	1052.87	1548.42	1627.96	1267.81	1408.67	1299.88				Mar 23, 2020	-0.0156083	-0.00121639	-0.0116482	-0.00388045	-0.0250421	-0.0298566	-0.0111203	-0.0080232	-0.0177178	0.00759193	-0.00239811
Mar 24, 2020	1311.91	1732.85	1558.34	1119.14	1456.13	1141.18	1711.74	1761.46	1365.49	1520.03	1415.31				Mar 24, 2020	0.0914933	0.0840956	0.084896	0.102831	0.0886918	0.0805485	0.10028	0.078817	0.0742223	0.0760895	0.0850721
Mar 25, 2020	1348.43	1734.3	1577.22	1160.85	1479.3	1172.28	1741.17	1775.6	1395.87	1541.14	1429.17				Mar 25, 2020	0.0274568	0.000835268	0.0120382	0.0365911	0.0157868	0.0268808	0.0170434	0.00799424	0.0220024	0.0137923	0.00974598
Mar 26, 2020	1408.27	1821.9	1653.58	1191.24	1555.23	1232.22	1816.93	1854.37	1452.51	1609.12	1502.31				Mar 26, 2020	0.0434188	0.0492771	0.0472783	0.0258474	0.0500565	0.0498711	0.042591	0.0434028	0.0397781	0.0431643	0.0499108
Mar 27, 2020	1373.58	1748.88	1593.64	1162.22	1507.93	1201.6	1746.61	1791.54	1414.53	1579.63	1449.96				Mar 27, 2020	-0.0249452	-0.0409031	-0.0369189	-0.0246619	-0.0308816	-0.0251617	-0.0394733	-0.0344667	-0.0264972	-0.0184961	-0.0354659
Mar 30, 2020	1404.11	1803.26	1635.49	1165.24	1553.8	1219.45	1790.48	1838.75	1440.1	1619.46	1485.04				Mar 30, 2020	0.0219875	0.0306177	0.0259211	0.00259252	0.0299643	0.0147434	0.0248093	0.026012	0.0179146	0.0248996	0.023905
Mar 31, 2020	1394.43	1782.15	1618.16	1153.66	1537.2	1210.89	1758.31	1826.07	1440.91	1603.54	1470.11				Mar 31, 2020	-0.00692221	-0.0117773	-0.0106509	-0.00998843	-0.0107403	-0.00704431	-0.0181306	-0.00692041	0.00056161	-0.00988157	-0.0101038
Apr 1, 2020	1326.66	1703.62	1543.76	1095.31	1471.9	1170.43	1674.32	1749.91	1378.02	1556.08	1402.52				Apr 1, 2020	-0.0498214	-0.0450623	-0.0470731	-0.0519048	-0.0434104	-0.0339853	-0.0489484	-0.0426017	-0.0446244	-0.0300407	-0.0470672
Apr 2, 2020	1344.18	1727.67	1574.74	1092.32	1500.69	1187.89	1695.05	1771.38	1392.67	1564.7	1423.52				Apr 2, 2020	0.0131219	0.0140165	0.0198692	-0.0027363	0.0193682	0.0148049	0.0123075	0.0121917	0.0105736	0.00552555	0.0148578
Apr 3, 2020	1325.6	1697.02	1545.45	1072.46	1480.91	1174.64	1663.21	1743.61	1372.62	1538.31	1402.46				Apr 3, 2020	-0.013919	-0.0178993	-0.0187706	-0.0183442	-0.0132649	-0.0112144	-0.018964	-0.0157984	-0.0144993	-0.017009	-0.0149042
Apr 6, 2020	1414.89	1830.51	1662.27	1159.53	1580.53	1239.08	1801.19	1867.01	1454.83	1627.13	1507.51				Apr 6, 2020	0.0651895	0.0757203	0.0728689	0.0780597	0.0651034	0.0534083	0.0797027	0.0683783	0.0581635	0.0561319	0.0722349
Apr 7, 2020	1421.28	1821.91	1656.01	1188.01	1571.35	1250.31	1794.65	1861.36	1467.63	1602.6	1508.46				Apr 7, 2020	0.00450045	-0.00470702	-0.00377243	0.0242666	-0.00582447	0.00902235	-0.00364255	-0.00303028	0.00876187	-0.0151935	0.000626001
Apr 8, 2020	1458.45	1869.48	1698.24	1220.06	1615.23	1278.68	1847.92	1903.76	1497.23	1654.45	1542.28				Apr 8, 2020	0.0258212	0.0257738	0.0251777	0.0266171	0.0275409	0.0224407	0.0292513	0.0225256	0.0199659	0.0318438	0.0221746
Apr 9, 2020	1465.64	1874.44	1709.83	1238.92	1624.09	1285.33	1860.46	1915	1514.07	1657.62	1549.27				Apr 9, 2020	0.00491777	0.00265123	0.00680271	0.0153384	0.00546845	0.00518018	0.00676471	0.00588674	0.011184	0.00191119	0.00452008
Apr 10, 2020	1467.85	1874.57	1712.97	1239.14	1623.89	1285.47	1860.81	1915.24	1518.43	1657.93	1550.08				Apr 10, 2020	0.0015081	6.77512e-05	0.00183592	0.000177559	-0.000121306	0.000109694	0.000186496	0.000124796	0.00287619	0.000190617	0.000527853
Apr 13, 2020	1461.41	1887.01	1715.6	1250.52	1615.3	1277.66	1860.89	1926.89	1528.91	1655.47	1562.13				Apr 13, 2020	-0.00440112	0.00661533	0.00153183	0.0091459	-0.00530566	-0.00609336	4.72902e-05	0.00606539	0.00687817	-0.00148427	0.00774243
Apr 14, 2020	1505.62	1959.48	1776.86	1295.86	1667.89	1312.73	1924.8	1994.31	1582.95	1706.23	1622.59				Apr 14, 2020	0.0298011	0.0376835	0.0350861	0.0356112	0.0320375	0.0270802	0.0337635	0.0343867	0.0347409	0.0302018	0.0379702
Apr 15, 2020	1474.15	1932.77	1750.3	1273.51	1637.49	1284.36	1892.89	1973.99	1564.3	1684.65	1599.5				Apr 15, 2020	-0.0211219	-0.0137255	-0.0150634	-0.0173954	-0.0183912	-0.0218507	-0.0167173	-0.0102392	-0.0118568	-0.0127296	-0.0143326
Apr 16, 2020	1478.52	1958.69	1779.53	1280.63	1651.02	1286.63	1923.45	2000.21	1585.9	1725.71	1622.63				Apr 16, 2020	0.0029641	0.0133222	0.0165644	0.00557997	0.00822566	0.00176586	0.0160183	0.0131948	0.0137137	0.0240778	0.0143591
Apr 17, 2020	1525.09	1986.38	1821.97	1319.21	1701.58	1322.59	1969.81	2029.89	1617.83	1748.15	1649.68				Apr 17, 2020	0.0310105	0.014037	0.0235685	0.0296785	0.0301634	0.0275694	0.0238151	0.0147304	0.0199325	0.0129241	0.0165312
Apr 20, 2020	1508.98	1974.49	1818.59	1308.51	1688.7	1307.8	1956.26	2020.3	1618.95	1764.67	1631.66				Apr 20, 2020	-0.0106202	-0.00600123	-0.00185466	-0.0081455	-0.00759706	-0.0112448	-0.00690516	-0.00473856	0.000697607	0.00940332	-0.0109816
Apr 21, 2020	1454.94	1899.91	1758.52	1251.67	1628.45	1266.55	1880.52	1950.76	1568.13	1698.38	1567.68				Apr 21, 2020	-0.036472	-0.0385015	-0.03359	-0.0444096	-0.0363267	-0.0320488	-0.0394825	-0.0350255	-0.0318958	-0.0382882	-0.0400004
Apr 22, 2020	1490.88	1964.36	1808.55	1283.38	1670.47	1294.22	1945.1	2007.65	1603.91	1735.78	1614.84				Apr 22, 2020	0.024404	0.0333594	0.0280529	0.0250139	0.0254727	0.0216076	0.033763	0.0287489	0.0225606	0.021778	0.0296366
Apr 23, 2020	1495.81	1961.29	1811.79	1291.91	1672.71	1297.65	1938.55	2007.14	1607.98	1730.95	1612.18				Apr 23, 2020	0.00329931	-0.00156815	0.00179099	0.00663074	0.00134064	0.00265137	-0.00337364	-0.000255057	0.0025362	-0.00278188	-0.0016492
Apr 24, 2020	1509.49	1987.58	1831.11	1301.33	1689.14	1303.35	1961.35	2028.65	1617.78	1748.5	1629.46				Apr 24, 2020	0.00910533	0.0133164	0.0106037	0.00726352	0.00977624	0.00437908	0.0116963	0.0106587	0.00607485	0.0100856	0.0106669
Apr 27, 2020	1547.24	2006.3	1859.01	1344.02	1712.85	1332.55	1993.72	2048.41	1651.41	1781.62	1654.72				Apr 27, 2020	0.0247054	0.00937691	0.0151218	0.0322783	0.0139379	0.0221595	0.0163662	0.00969382	0.0205716	0.0187682	0.0153831
Apr 28, 2020	1553.26	1974.95	1830.45	1339.37	1694.1	1339.14	1972	2022.3	1629.83	1751.3	1638.06				Apr 28, 2020	0.00387937	-0.0157496	-0.0154817	-0.00346726	-0.0110053	0.00493395	-0.010955	-0.0128299	-0.0131538	-0.0171686	-0.0101204
Apr 29, 2020	1596.45	2055.87	1891.12	1377.51	1742.99	1369.22	2036.17	2093.12	1674.37	1784.66	1696.36				Apr 29, 2020	0.0274259	0.0401545	0.0326117	0.0280796	0.0284481	0.0222084	0.0320268	0.0344199	0.0269649	0.018869	0.0349697
Apr 30, 2020	1579.64	2052.99	1881.91	1361.4	1731.46	1353.04	2019.57	2096.17	1669.07	1773.2	1684.64				Apr 30, 2020	-0.0105829	-0.00140234	-0.00488201	-0.0117617	-0.00663705	-0.0118844	-0.00818645	0.00145753	-0.00317518	-0.0064376	-0.00693111
May 1, 2020	1535.7	1990.93	1830.01	1306.18	1695.91	1321.96	1963.38	2043.92	1621.71	1724.3	1623.03				May 1, 2020	-0.02821	-0.0306949	-0.0279668	-0.0414104	-0.0207449	-0.0232369	-0.0282181	-0.0252414	-0.0287824	-0.0279669	-0.0372614
May 4, 2020	1531.1	2013.52	1853.85	1312.88	1702.66	1313.35	1982.44	2056.37	1640.78	1735.75	1634.91				May 4, 2020	-0.00300509	0.0112851	0.0129388	0.0051194	0.00397461	-0.00653586	0.00966143	0.00607032	0.0116912	0.00661612	0.00729484
May 5, 2020	1549.39	2041.4	1881.88	1326.56	1728.11	1324.5	2016.1	2084.56	1664.35	1770.66	1654.62				May 5, 2020	0.0118768	0.0137494	0.0150078	0.0103652	0.0148313	0.00845314	0.0168365	0.0136179	0.0142593	0.0199134	0.0119842
May 6, 2020	1553.32	2059.03	1897.51	1332.44	1735.79	1321.89	2039.61	2104.26	1675.14	1793.9	1662.97				May 6, 2020	0.00253714	0.00859915	0.00827124	0.00441821	0.00443433	-0.00197552	0.0115907	0.00940558	0.0064627	0.0130391	0.0050374
May 7, 2020	1575.13	2097.41	1933.35	1336.18	1766.25	1341.82	2092.52	2141.57	1693.8	1861.92	1682.08				May 7, 2020	0.0139426	0.0184663	0.0187123	0.00280296	0.0173978	0.0149681	0.025611	0.0175772	0.0110796	0.0372163	0.0114224
May 8, 2020	1607.04	2124.86	1956.76	1383.04	1785.94	1369.99	2119.13	2170.38	1721.88	1858.39	1714.73				May 8, 2020	0.0200543	0.0130069	0.0120343	0.0344686	0.0110896	0.020778	0.0126389	0.0133612	0.0164416	-0.00189662	0.0192257
May 11, 2020	1612.08	2141.76	1987.97	1384.2	1801.57	1367.03	2135.33	2192	1750.64	1878.83	1725.87				May 11, 2020	0.00313253	0.00792152	0.015829	0.000845608	0.00871027	-0.00216513	0.00761229	0.0099121	0.0165659	0.0109366	0.00647679
May 12, 2020	1585.53	2100.22	1952.43	1362.51	1769.7	1347.2	2093.34	2155.04	1729.93	1834.83	1691.58				May 12, 2020	-0.016609	-0.0195896	-0.0180402	-0.0157966	-0.0178474	-0.0146144	-0.0198561	-0.0170041	-0.0118982	-0.0236931	-0.02007
May 13, 2020	1556.93	2076.54	1933.14	1337.45	1747.99	1326.35	2076.57	2137.42	1711.83	1797.92	1664.46				May 13, 2020	-0.0182035	-0.0113352	-0.00993118	-0.018563	-0.0123412	-0.0155938	-0.00804722	-0.00820931	-0.010522	-0.0203253	-0.0161635
May 14, 2020	1553.88	2097.22	1947.7	1342.4	1754.68	1328.38	2096.01	2149.79	1715.38	1811.66	1674.72				May 14, 2020	-0.00195962	0.00990816	0.00750357	0.00369275	0.00381823	0.00152859	0.00932187	0.0057674	0.00207224	0.00761368	0.00614405
May 15, 2020	1570.63	2115.52	1971.82	1356.29	1775.29	1331.41	2113.62	2174.76	1732.78	1830.17	1687.11				May 15, 2020	0.010725	0.00868704	0.0123078	0.0102969	0.0116762	0.00227837	0.0083623	0.0115472	0.010093	0.0101686	0.00737519
May 18, 2020	1617.07	2162.6	2013.58	1403.14	1809.06	1367.86	2171.52	2218.52	1759.37	1843.65	1737.55				May 18, 2020	0.0291347	0.0220115	0.0209578	0.0339559	0.0188414	0.0270038	0.027029	0.0199247	0.0152304	0.00733843	0.0294596
May 19, 2020	1626.95	2165.87	2008.55	1412.54	1803.6	1366.29	2174.01	2224.47	1757.35	1844.79	1739.13				May 19, 2020	0.00609431	0.00150908	-0.00250116	0.00667905	-0.00301939	-0.00114771	0.001146	0.00267658	-0.00114823	0.000615978	0.000906036
May 20, 2020	1655.42	2213.67	2052.2	1437.59	1834.07	1387.24	2219.03	2268.69	1789.21	1886.12	1769.43				May 20, 2020	0.0173446	0.0218306	0.0215018	0.0175765	0.0167507	0.0152193	0.0204945	0.0196848	0.0179666	0.022159	0.0172708
May 21, 2020	1637.01	2185.83	2030.45	1428.92	1813.68	1377.36	2192.59	2243.89	1777.07	1853.84	1750.84				May 21, 2020	-0.0111791	-0.0126566	-0.0106589	-0.00604849	-0.0111796	-0.00714827	-0.0119849	-0.0109934	-0.00681105	-0.0172642	-0.0105624
May 22, 2020	1644.11	2188.15	2037.33	1426.53	1819.83	1373.74	2197.96	2239.04	1774.25	1863.61	1750.28				May 22, 2020	0.00432292	0.00106265	0.00338612	-0.00167189	0.00338462	-0.00263168	0.00244389	-0.00216154	-0.00158702	0.00525523	-0.000318756
May 25, 2020	1653.33	2190.97	2040.69	1436.88	1825.51	1380.34	2202.53	2245.07	1781.91	1867.96	1754.92				May 25, 2020	0.00559285	0.00128747	0.00164394	0.00722707	0.0031207	0.00479508	0.00207704	0.00268861	0.00430971	0.0023336	0.00265035
May 26, 2020	1680.64	2187.31	2037.14	1468.33	1827.93	1403.02	2207.16	2244.38	1785.22	1874.61	1768.89				May 26, 2020	0.0163833	-0.00167326	-0.00173769	0.0216523	0.00132368	0.0162929	0.00209856	-0.000308724	0.00185695	0.00354944	0.00792612
May 27, 2020	1699.12	2186.13	2035.6	1482.16	1826.67	1418.5	2198.53	2236.18	1782.74	1866.13	1783.26				May 27, 2020	0.0109405	-0.000537334	-0.000758703	0.00937613	-0.000688446	0.0109772	-0.00391767	-0.00365803	-0.00139183	-0.00453335	0.00809037
May 28, 2020	1710.45	2181.56	2037.1	1473.18	1839.07	1421.52	2205.8	2234.15	1783.55	1876.93	1777.19				May 28, 2020	0.006646	-0.00209401	0.000738576	-0.00607714	0.00676373	0.00212604	0.00330357	-0.000909106	0.00045145	0.0057739	-0.00340857
May 29, 2020	1715.67	2213.05	2056.58	1484.59	1856.75	1431.96	2239.84	2260.57	1802.09	1946.77	1794.6				May 29, 2020	0.00304368	0.0143296	0.00951474	0.00770991	0.00956656	0.00731672	0.015316	0.0117566	0.0103414	0.0365325	0.00975204
Jun 1, 2020	1726.38	2228.68	2072.1	1506.73	1862.03	1440.59	2257.52	2283.73	1823.66	2007.34	1808.32				Jun 1, 2020	0.0062248	0.00704098	0.00752157	0.0148085	0.00284072	0.00600723	0.00786065	0.010194	0.0119006	0.0306409	0.00761219
Jun 2, 2020	1741.43	2251.36	2088.1	1531.85	1875.04	1457.92	2280.59	2303.18	1835.09	1997.26	1824.71				Jun 2, 2020	0.00867987	0.0101223	0.00769196	0.0165344	0.00696217	0.011958	0.0101695	0.00847853	0.00624969	-0.00503622	0.00902504
Jun 3, 2020	1775.51	2267.66	2095.3	1568.91	1886.26	1488.6	2310.36	2316.68	1835.94	2013.46	1850.7				Jun 3, 2020	0.0193783	0.00721752	0.00343979	0.0239043	0.0059671	0.0208254	0.0129691	0.00584393	0.000461451	0.00807939	0.0141418
Jun 4, 2020	1770.28	2245.22	2072.48	1571.17	1869.58	1489.18	2294.95	2293.06	1818.24	1975.13	1842.32				Jun 4, 2020	-0.00294885	-0.00994537	-0.0109498	0.00143627	-0.00888115	0.000390896	-0.00669316	-0.0102471	-0.00968596	-0.0192184	-0.00453776
Jun 5, 2020	1804.55	2286.24	2101.04	1613.78	1902.56	1517.95	2332.17	2331.73	1837.9	1972.96	1883.47				Jun 5, 2020	0.0191746	0.018105	0.013686	0.0267575	0.0174849	0.0191338	0.0160877	0.0167233	0.0107513	-0.0011023	0.0220891
Jun 8, 2020	1815.77	2297.55	2112.41	1639.24	1912.11	1527.77	2333.57	2339.09	1859.13	2002.39	1903.81				Jun 8, 2020	0.00619891	0.00493522	0.00539654	0.0156578	0.0050049	0.00645236	0.000597548	0.00315405	0.0114845	0.014807	0.0107429
Jun 9, 2020	1805.61	2309.78	2117.15	1624.96	1908.21	1521	2344.68	2354.89	1862.4	1986.84	1900.66				Jun 9, 2020	-0.00561445	0.00530504	0.00224184	-0.00875259	-0.00204224	-0.00444574	0.00475222	0.00673035	0.00176003	-0.00779603	-0.00165595
Jun 10, 2020	1805.76	2339.59	2144.57	1621.3	1925.48	1519.29	2373.06	2386.64	1888.96	2000.43	1920.8				Jun 10, 2020	8.69476e-05	0.012823	0.0128701	-0.00225614	0.00901071	-0.00112292	0.0120317	0.0133917	0.0141625	0.00681872	0.0105411
Jun 11, 2020	1720.91	2224.97	2042.8	1528.48	1834.28	1457.43	2269.35	2286.99	1809.6	1914.98	1816.66				Jun 11, 2020	-0.0481271	-0.0502279	-0.048618	-0.0589482	-0.0485206	-0.0415651	-0.0446876	-0.0426478	-0.0429238	-0.0436554	-0.0557421
Jun 12, 2020	1720.56	2252.19	2068.97	1537.8	1848.57	1455.22	2295.82	2307.03	1819.62	1927.56	1831.74				Jun 12, 2020	-0.000208051	0.0121574	0.0127304	0.00607317	0.0077587	-0.00151683	0.0115984	0.00872183	0.00552296	0.00654569	0.00826668
Jun 15, 2020	1720.84	2273.04	2100.24	1540.58	1862.27	1450.71	2318.11	2322.95	1850.1	1965.81	1846.75				Jun 15, 2020	0.000166211	0.00921419	0.0150002	0.0018055	0.00738112	-0.00310675	0.00965822	0.00687868	0.0166131	0.019651	0.00815937
Jun 16, 2020	1767.69	2315.88	2135.47	1575.17	1901.45	1484.6	2366.21	2370.18	1878.29	1992.89	1884.49				Jun 16, 2020	0.0268588	0.0186742	0.0166309	0.0222068	0.0208254	0.0230902	0.0205403	0.0201276	0.0151178	0.013682	0.020232
Jun 17, 2020	1769.22	2328.07	2144.89	1569.08	1905.59	1482.73	2378.62	2384.84	1882.58	1998.78	1886.14				Jun 17, 2020	0.000866293	0.0052477	0.00440525	-0.00387311	0.00217439	-0.00126107	0.0052318	0.0061674	0.00228352	0.00295014	0.000872003
Jun 18, 2020	1769.9	2337.07	2150.32	1567.22	1909.28	1482.64	2380.79	2396.38	1888.32	2008.55	1889.51				Jun 18, 2020	0.000386536	0.00385884	0.00252514	-0.0011842	0.00193244	-5.73284e-05	0.000909356	0.00482764	0.00304278	0.00487607	0.00178513
Jun 19, 2020	1771.89	2329.44	2152.17	1561.74	1907.41	1480.77	2366.41	2393.51	1895.82	2012.64	1884.51				Jun 19, 2020	0.00112316	-0.00327054	0.000860433	-0.00350276	-0.000978859	-0.00126341	-0.00605664	-0.00120044	0.00396551	0.00203373	-0.0026497
Jun 22, 2020	1779.4	2368.25	2179.18	1566.28	1928.69	1484.96	2404.38	2431.75	1910.56	2038.26	1904.15				Jun 22, 2020	0.0042272	0.0165255	0.012473	0.00289832	0.0110926	0.00282898	0.0159151	0.0158527	0.00774755	0.0126477	0.0103695
Jun 23, 2020	1786.3	2390.77	2201.78	1585.55	1940.35	1490.47	2431.32	2459.7	1932.66	2034.46	1916.52				Jun 23, 2020	0.00386965	0.00946168	0.010317	0.0122286	0.00603045	0.00369963	0.011146	0.0114286	0.0114983	-0.0018646	0.00647272
Jun 24, 2020	1752.65	2337.47	2149.7	1541.23	1891.93	1472.91	2369.93	2406.24	1893.25	2007.54	1875.26				Jun 24, 2020	-0.0190192	-0.0225451	-0.0239392	-0.0283474	-0.0252735	-0.0118474	-0.0255747	-0.021974	-0.0206024	-0.0133228	-0.0217616
Jun 25, 2020	1761.93	2363.4	2177.37	1545.38	1912.83	1477.02	2394.93	2426.8	1910.61	2027.98	1893.59				Jun 25, 2020	0.00528088	0.0110321	0.0127904	0.0026858	0.010989	0.00278447	0.0104915	0.00850649	0.00912555	0.0101351	0.00972877
Jun 26, 2020	1744.66	2307.97	2133.28	1526.85	1883.31	1467.2	2354.18	2371.27	1874.84	1997.62	1858.15				Jun 26, 2020	-0.00984669	-0.0237333	-0.020458	-0.0120611	-0.0155566	-0.00667344	-0.017162	-0.0231499	-0.0188988	-0.0150867	-0.0188931
Jun 29, 2020	1752.39	2322.05	2143.43	1542.39	1892.59	1474.21	2363.52	2382.66	1889.81	1991.38	1876.88				Jun 29, 2020	0.00441916	0.0060812	0.00474713	0.0101257	0.00491857	0.00476915	0.00395957	0.00479436	0.00795511	-0.00313062	0.0100273
Jun 30, 2020	1782.15	2364.23	2180.06	1570.61	1921.15	1489.11	2399.75	2422.8	1921.99	2024.51	1910.97				Jun 30, 2020	0.0168427	0.0180011	0.0169469	0.0181303	0.0149792	0.0100523	0.0152155	0.0167047	0.0168833	0.0165043	0.0179996
Jul 1, 2020	1777.54	2395.81	2201.11	1561.06	1936.39	1486.6	2430.77	2459.17	1937.22	2056.88	1918.5				Jul 1, 2020	-0.00259236	0.0132703	0.00961029	-0.00609965	0.00790091	-0.00168767	0.0128414	0.0149004	0.00789544	0.0158621	0.00393215
Jul 2, 2020	1786.22	2416.67	2222.71	1592.2	1951.98	1499.7	2461.54	2482.95	1960.91	2065.68	1944.91				Jul 2, 2020	0.00487183	0.00867043	0.00976448	0.019751	0.00801779	0.00877548	0.0125787	0.00962549	0.0121532	0.00426822	0.0136757
Jul 3, 2020	1796.1	2419.55	2226.45	1594.19	1955.17	1506.95	2470.53	2489.92	1964.74	2066.53	1947.26				Jul 3, 2020	0.00551488	0.00118812	0.00167987	0.00125095	0.00163137	0.00482664	0.00364796	0.0028024	0.00195331	0.000412854	0.00120344
Jul 6, 2020	1830.06	2472.97	2269.73	1653.24	1981.47	1533.3	2514.45	2539.88	2015.1	2088.23	2007.99				Jul 6, 2020	0.0187317	0.0218391	0.0192552	0.0363719	0.0133624	0.0173345	0.0176186	0.0198635	0.0253084	0.0104426	0.030713
Jul 7, 2020	1812.18	2453.52	2259.49	1650.33	1967.58	1521.73	2495.92	2525.44	2012.77	2082.03	1987.05				Jul 7, 2020	-0.00981876	-0.00789329	-0.00452485	-0.00176173	-0.00703717	-0.00757835	-0.0073955	-0.00570075	-0.00115694	-0.00297392	-0.0104831
Jul 8, 2020	1822.72	2510.54	2299.68	1651.23	1992.48	1532.58	2561.81	2581.24	2039.96	2140.3	2018.79				Jul 8, 2020	0.005801	0.0229725	0.0176348	0.000545197	0.0125808	0.00710541	0.0260551	0.021855	0.0134159	0.0276022	0.0158472
Jul 9, 2020	1826.55	2535.86	2320.32	1656.07	1999.11	1532.87	2586.49	2609.32	2054.96	2178.39	2035.9				Jul 9, 2020	0.00209686	0.0100346	0.00893295	0.00292626	0.00331898	0.000187901	0.00958772	0.0108201	0.00732863	0.0176419	0.00844163
Jul 10, 2020	1828.74	2539.82	2317.3	1678.26	1996.49	1536.62	2577.18	2610.22	2067.53	2167.73	2051.31				Jul 10, 2020	0.00119826	0.0015592	-0.0013011	0.0133114	-0.00130944	0.00244276	-0.00360364	0.000347157	0.00609488	-0.00490554	0.00753818
Jul 13, 2020	1817.34	2473.7	2278.95	1682.94	1966.99	1532.38	2520.75	2547.28	2046.51	2083.5	2017.1				Jul 13, 2020	-0.00625332	-0.0263758	-0.0166874	0.00278175	-0.0148851	-0.00275986	-0.0221417	-0.0244107	-0.0102168	-0.0396319	-0.0168188
Jul 14, 2020	1832.18	2487.11	2301.65	1695.17	1986.95	1543.43	2530.23	2555.51	2063.8	2102.36	2035.72				Jul 14, 2020	0.00813481	0.00540759	0.00990882	0.00724432	0.0100918	0.00718642	0.00375611	0.00322765	0.00841159	0.00901136	0.00919317
Jul 15, 2020	1860.11	2497.16	2327.25	1722.59	2009.37	1558.88	2551.98	2571.49	2093.66	2105.11	2049.59				Jul 15, 2020	0.0151269	0.00403228	0.0110628	0.0160453	0.0112234	0.00995718	0.00855853	0.00623251	0.0143677	0.00130625	0.00678531
Jul 16, 2020	1841.8	2465.63	2300.98	1704.24	1986.92	1548.56	2509.82	2531.6	2071	2081.72	2029.81				Jul 16, 2020	-0.00988902	-0.0127091	-0.0113539	-0.0107079	-0.011234	-0.00664086	-0.0166593	-0.015636	-0.0108821	-0.0111718	-0.00969563
Jul 17, 2020	1859.58	2476.67	2330.85	1700	2009.86	1559.25	2531.19	2544.11	2094.57	2107.48	2040.6				Jul 17, 2020	0.00960244	0.00446959	0.012897	-0.00249454	0.0114754	0.00688203	0.00847931	0.00493291	0.0113157	0.0123008	0.0053012
Jul 20, 2020	1885.28	2548.52	2381.49	1729.84	2047.15	1570.68	2593.99	2612.89	2143.38	2182.79	2097.2				Jul 20, 2020	0.0137294	0.0285959	0.0214955	0.0174036	0.018385	0.00730433	0.0245061	0.0266737	0.0230353	0.0351104	0.0273617
Jul 21, 2020	1893.78	2536.78	2367.64	1725.49	2045.25	1585.38	2603.6	2611.03	2125.92	2171	2086.5				Jul 21, 2020	0.00449584	-0.00461803	-0.00583308	-0.00251785	-0.000927573	0.00931103	0.00370095	-0.000711726	-0.00818032	-0.00541782	-0.00511845
Jul 22, 2020	1906.91	2539.51	2378.91	1733.11	2058.23	1590.09	2603.88	2607.94	2133.33	2166.97	2098.94				Jul 22, 2020	0.00691036	0.00107835	0.00474998	0.00440468	0.0063249	0.00296587	0.000104849	-0.00118529	0.00348184	-0.00185571	0.00594587
Jul 23, 2020	1895.68	2492.96	2338.49	1721.85	2031.46	1584.81	2570.07	2566.21	2093.23	2153.41	2061.68				Jul 23, 2020	-0.00590599	-0.0185004	-0.0171365	-0.00651761	-0.0130902	-0.00332357	-0.0130691	-0.0161294	-0.0189787	-0.00627723	-0.0179118
Jul 24, 2020	1881.59	2472.74	2314.95	1710.13	2001.73	1571.61	2560.44	2540.07	2055.55	2114.63	2042.16				Jul 24, 2020	-0.00745832	-0.00814714	-0.0101195	-0.00683224	-0.0147449	-0.00836395	-0.00375324	-0.0102396	-0.0181639	-0.0181742	-0.00951165
Jul 27, 2020	1921.51	2522.2	2369.4	1736.71	2035.48	1603.36	2616.29	2581.06	2100.98	2153.55	2086.12				Jul 27, 2020	0.0209894	0.0198083	0.0232504	0.0154232	0.0167189	0.0200021	0.0215766	0.0160109	0.0218605	0.0182392	0.0212964
Jul 28, 2020	1901.28	2490.89	2337.5	1722.82	2025.05	1596.63	2587.66	2565.4	2074.63	2141.24	2052.78				Jul 28, 2020	-0.0105835	-0.0124938	-0.0135543	-0.00803063	-0.00513728	-0.00420564	-0.011001	-0.00608731	-0.0126192	-0.00573674	-0.0161095
Jul 29, 2020	1911.33	2536.49	2374.25	1739.59	2046.15	1609.01	2656.39	2599.51	2086.78	2213.65	2086.47				Jul 29, 2020	0.0052741	0.0181431	0.0155966	0.00969102	0.0103695	0.00772142	0.0262114	0.0132082	0.00583842	0.0332609	0.0162763
Jul 30, 2020	1905.65	2538.83	2380.8	1728.44	2040.63	1611.92	2652.81	2601.14	2096.88	2210.36	2081.28				Jul 30, 2020	-0.00297828	0.000920139	0.00275539	-0.0064296	-0.00270188	0.00180507	-0.00134785	0.00062723	0.00482832	-0.0014896	-0.0024872
Jul 31, 2020	1885.95	2565.41	2379.68	1700.31	2032.06	1603.4	2673.88	2629.42	2097.6	2218.28	2080.39				Jul 31, 2020	-0.0103867	0.0104165	-0.000469281	-0.0164122	-0.00421147	-0.0052984	0.00791041	0.0108135	0.000342832	0.00357673	-0.000426751
Aug 3, 2020	1905.5	2605	2420.21	1729.04	2062.33	1612.13	2719.62	2665.98	2132.96	2241.93	2114.36				Aug 3, 2020	0.010308	0.0153147	0.0168891	0.0167558	0.0147898	0.00543302	0.0169631	0.0138092	0.0167192	0.0106081	0.0161939
Aug 4, 2020	1911.37	2618.53	2428.5	1762.16	2065.12	1624.63	2743.39	2682.32	2144.86	2236.85	2131.06				Aug 4, 2020	0.00307897	0.00518003	0.00341658	0.0189774	0.00134902	0.00772071	0.00870368	0.00610962	0.00556219	-0.00226892	0.00786875
Aug 5, 2020	1930.22	2643.84	2452.5	1786.89	2088.22	1635.85	2785.71	2712.67	2159.03	2257.67	2150.29				Aug 5, 2020	0.00981112	0.00961666	0.00983455	0.0139318	0.0111242	0.00688062	0.0153062	0.0112513	0.00658384	0.0092629	0.00898041
Aug 6, 2020	1933.71	2666.14	2458.45	1785.78	2090.99	1638.01	2793.66	2738.8	2164.99	2237.59	2157.74				Aug 6, 2020	0.00180852	0.00840009	0.00242438	-0.000617466	0.001328	0.00132016	0.00285122	0.00958867	0.00275716	-0.00893481	0.00345959
Aug 7, 2020	1918.93	2617.9	2415.33	1765.93	2072.49	1633.19	2748.86	2688.46	2128.92	2191.51	2129.5				Aug 7, 2020	-0.0076753	-0.018257	-0.0176935	-0.0111767	-0.00888973	-0.00294571	-0.0161685	-0.0185546	-0.0168028	-0.0208095	-0.0131737
Aug 10, 2020	1917.23	2589.23	2389.14	1776.67	2054.73	1634.71	2708.05	2655.07	2111.12	2148.31	2123.88				Aug 10, 2020	-0.000886305	-0.0110115	-0.0109033	0.00606166	-0.00860683	0.000930873	-0.0149545	-0.0124972	-0.00839195	-0.0199089	-0.00264355
Aug 11, 2020	1921.09	2553.81	2354.5	1780.1	2039.15	1635.4	2679.13	2624.93	2081.84	2109.24	2102.13				Aug 11, 2020	0.00201286	-0.0137765	-0.0146046	0.00192984	-0.00761092	0.00042017	-0.0107386	-0.0114149	-0.0139693	-0.0183534	-0.0102911
Aug 12, 2020	1945.29	2600.79	2389.88	1816.32	2061.45	1653.2	2721.12	2665.42	2127.82	2114.42	2152.1				Aug 12, 2020	0.0125204	0.0182297	0.0149139	0.0201407	0.0108756	0.010829	0.0155518	0.0153082	0.0218459	0.00245285	0.0234939
Aug 13, 2020	1956.11	2603.51	2404.68	1816.19	2069.52	1650.4	2725.67	2677.16	2151.79	2133.08	2161.13				Aug 13, 2020	0.00554367	0.00104721	0.0061741	-7.32277e-05	0.00390805	-0.00169391	0.00167254	0.00439413	0.0112011	0.00878829	0.00418573
Aug 14, 2020	1948.51	2596.94	2389.8	1816.88	2060.5	1646.39	2719.23	2668.53	2137.68	2113.81	2157.72				Aug 14, 2020	-0.00388924	-0.00252709	-0.00620757	0.000379294	-0.00436512	-0.00243631	-0.00236772	-0.00323102	-0.0065794	-0.00907351	-0.0015819
Aug 17, 2020	1968.37	2629.36	2438.91	1853.8	2090.49	1657.59	2763.21	2700.72	2186.73	2136.09	2195.35				Aug 17, 2020	0.0101383	0.0124047	0.0203419	0.0201169	0.0144464	0.00677853	0.0160439	0.0119933	0.0226898	0.0104827	0.0172931
Aug 18, 2020	1970.51	2652.03	2459.24	1852.81	2098.75	1653.72	2786.84	2728.82	2208.29	2160.06	2212.18				Aug 18, 2020	0.00108711	0.00858605	0.00829951	-0.000533642	0.00394583	-0.00233805	0.00851673	0.0103479	0.00980845	0.0111613	0.0076347
Aug 19, 2020	1960.69	2643.2	2451.99	1842.44	2097.18	1646.55	2776.68	2720.15	2206.3	2159.61	2203.12				Aug 19, 2020	-0.00499339	-0.00333546	-0.00295242	-0.00560938	-0.000748344	-0.0043439	-0.00365273	-0.00317969	-0.000898384	-0.00021159	-0.00410392
Aug 20, 2020	1947.84	2671.82	2463.73	1835.65	2103.78	1626.67	2791.95	2746.54	2219.84	2194.78	2218.59				Aug 20, 2020	-0.00657999	0.0107688	0.00477734	-0.00369268	0.00314214	-0.012146	0.00548574	0.00965345	0.0061164	0.0161569	0.00699598
Aug 21, 2020	1951.89	2686.08	2465.6	1844.63	2103.35	1633.7	2808.73	2762	2233.26	2181.28	2236.16				Aug 21, 2020	0.00207707	0.00532411	0.000757102	0.00488169	-0.000205366	0.00431424	0.00598965	0.00561421	0.00602683	-0.00617086	0.00789229
Aug 24, 2020	1969.88	2714.77	2473.64	1866.47	2118.57	1648.56	2850.63	2796.91	2233.46	2188.77	2253.28				Aug 24, 2020	0.00917451	0.0106232	0.0032584	0.0117664	0.00721049	0.00905418	0.0148097	0.0125587	8.8208e-05	0.00342834	0.00762459
Aug 25, 2020	1981.04	2746.48	2497.92	1883.01	2135.73	1651.53	2878.1	2825.79	2248.73	2204.29	2274.44				Aug 25, 2020	0.00564884	0.0116118	0.00976482	0.00882581	0.0080667	0.00180055	0.00958893	0.0102727	0.00681678	0.00706571	0.0093487
Aug 26, 2020	2018.95	2831.07	2547.68	1910.73	2179.14	1661.15	2922.4	2914.39	2296.77	2251.09	2327.99				Aug 26, 2020	0.0189576	0.0303357	0.0197252	0.0146133	0.0201241	0.00580679	0.0152759	0.0308729	0.0211355	0.0210104	0.0232683
Aug 27, 2020	2009.12	2811.92	2531.69	1908.51	2182.29	1652.47	2915.74	2898.7	2284.36	2221.65	2321.25				Aug 27, 2020	-0.00487778	-0.00678685	-0.00629371	-0.00116411	0.00144402	-0.00524081	-0.00228189	-0.00539818	-0.00541746	-0.0131648	-0.00289941
Aug 28, 2020	2023.18	2832.72	2549.69	1925.94	2199.19	1660.83	2931.76	2913.27	2295.48	2228.49	2341.75				Aug 28, 2020	0.00697222	0.00737127	0.0070851	0.00909081	0.00771249	0.00504815	0.0054803	0.00501415	0.00485477	0.00307271	0.00879398
Aug 31, 2020	2017.08	2833.85	2555.42	1949.95	2192.71	1656.06	2927.73	2907.58	2335.5	2251.97	2364.64				Aug 31, 2020	-0.00302308	0.00039883	0.00224324	0.0123911	-0.00295226	-0.00287679	-0.00137691	-0.00195504	0.0172853	0.0104807	0.00972855
Sep 1, 2020	2042.57	2893.82	2577.28	1967.37	2215.44	1678.3	2994.5	2972.04	2334.44	2394.03	2395.25				Sep 1, 2020	0.0125594	0.0209388	0.00851993	0.00889389	0.0103146	0.0133419	0.0225506	0.0219281	-0.000451826	0.0611748	0.0128593
Sep 2, 2020	2076.89	2917.85	2604.06	1972.4	2247.85	1697.15	3009.24	2996.38	2335.4	2389.53	2410.63				Sep 2, 2020	0.0166662	0.00827099	0.0103368	0.00255497	0.0145232	0.0111684	0.00490895	0.0081563	0.000411148	-0.00188521	0.00640384
Sep 3, 2020	2007.18	2775.76	2492.43	1899.32	2158.86	1654.67	2873.16	2859.88	2233.53	2248.12	2295.18				Sep 3, 2020	-0.0341437	-0.0499221	-0.0438136	-0.0377587	-0.040393	-0.0253481	-0.0462755	-0.0466249	-0.0446038	-0.0610016	-0.0490781
Sep 4, 2020	1971.16	2716.9	2436.31	1903.94	2110.46	1636.51	2809.66	2794.22	2200.82	2185.58	2268.17				Sep 4, 2020	-0.018106	-0.0214345	-0.0227764	0.0024295	-0.0226762	-0.011035	-0.0223494	-0.0232274	-0.0147488	-0.0282117	-0.0118384
Sep 7, 2020	1980.84	2714.3	2434.35	1907.38	2115.74	1643.26	2804.23	2791.73	2203.86	2189.2	2270.75				Sep 7, 2020	0.00489475	-0.000955221	-0.000803999	0.00180725	0.00250012	0.0041137	-0.00193164	-0.000892239	0.00137899	0.00165266	0.00113551
Sep 8, 2020	1934.34	2613.36	2360.37	1850.53	2067.19	1618.69	2711.41	2698.09	2108.04	2140.67	2168.18				Sep 8, 2020	-0.0237512	-0.0379007	-0.030861	-0.0302579	-0.0232144	-0.0150618	-0.0336624	-0.0341174	-0.0444541	-0.0224169	-0.0462203
Sep 9, 2020	1972.11	2681.61	2418.67	1888.05	2113.29	1639.85	2777.43	2758.08	2163.64	2187.54	2233.91				Sep 9, 2020	0.0193368	0.0257822	0.0243986	0.0200682	0.0220567	0.0129839	0.0240576	0.0219914	0.0260371	0.0216583	0.0298631
Sep 10, 2020	1961.45	2635.95	2387.95	1873.35	2088.65	1632.98	2731.91	2716.81	2145.4	2162.03	2203.22				Sep 10, 2020	-0.005418	-0.0171745	-0.0127834	-0.0078163	-0.011729	-0.00419515	-0.0165232	-0.0150768	-0.00846782	-0.0117277	-0.0138299
Sep 11, 2020	1960.47	2622.06	2382.44	1878.48	2079.26	1635.99	2718.3	2702.35	2146.54	2134.37	2199.36				Sep 11, 2020	-0.000499754	-0.00528262	-0.00230883	0.00273627	-0.00450682	0.00183972	-0.00499651	-0.00533775	0.00053216	-0.0128747	-0.00175579
Sep 14, 2020	1993.52	2667.11	2438.87	1935.01	2116.97	1659.12	2770.92	2744.42	2214.23	2175.05	2253.11				Sep 14, 2020	0.0167126	0.0170375	0.0234092	0.0296496	0.0179733	0.0140416	0.0191731	0.0154498	0.0310461	0.0188773	0.0241473
Sep 15, 2020	2005.86	2705.79	2475.07	1957.04	2134.92	1668.7	2799.19	2774.85	2254.78	2194.43	2289.8				Sep 15, 2020	0.00617498	0.0143977	0.0147331	0.0113237	0.00844476	0.00575752	0.0101511	0.011028	0.018149	0.0088716	0.0161512
Sep 16, 2020	2002.75	2670.57	2453.39	1942.61	2128.5	1670.09	2773.52	2744.82	2243.14	2185.47	2263.21				Sep 16, 2020	-0.00155415	-0.0131027	-0.00879632	-0.00740532	-0.00301167	0.000828443	-0.00921138	-0.0108837	-0.00517573	-0.00409325	-0.0116799
Sep 17, 2020	1986.53	2637.77	2419.65	1928.31	2109.76	1659.07	2743.76	2707.38	2204.83	2165.09	2236.7				Sep 17, 2020	-0.00813285	-0.0123569	-0.0138478	-0.00738433	-0.00884662	-0.00662153	-0.0107891	-0.0137323	-0.0172267	-0.00936669	-0.0117844
Sep 18, 2020	1976.24	2613.15	2417.63	1929.83	2100.72	1656.3	2722.99	2686.13	2218.66	2184.43	2221.77				Sep 18, 2020	-0.00518982	-0.00938052	-0.000836007	0.000787425	-0.00428978	-0.00166799	-0.00759907	-0.00788099	0.00625255	0.00889436	-0.0066974
Sep 21, 2020	1949.65	2619.02	2396.29	1894.45	2081.92	1633.07	2723.12	2686.85	2199.64	2208.09	2216.12				Sep 21, 2020	-0.0135482	0.00224496	-0.00886519	-0.0185023	-0.00899342	-0.0141245	4.84749e-05	0.000268752	-0.00860879	0.0107698	-0.00254445
Sep 22, 2020	1963.7	2661.62	2429.78	1877.19	2100.74	1639.12	2763.34	2730.74	2208.28	2255.87	2231.92				Sep 22, 2020	0.00718109	0.0161336	0.0138798	-0.00915363	0.00900342	0.00369539	0.0146611	0.0162035	0.00391705	0.0214087	0.00710562
Sep 23, 2020	1930.21	2590.75	2374.66	1824.17	2057.74	1618.92	2702.47	2669.29	2153.98	2221.2	2162.14				Sep 23, 2020	-0.0172037	-0.0269853	-0.0229456	-0.0286541	-0.0206813	-0.012396	-0.0222739	-0.0227601	-0.0248962	-0.0154881	-0.0317678
Sep 24, 2020	1922.95	2590.17	2372.97	1814.38	2051.6	1606.3	2699.39	2664.39	2153.7	2182.05	2160.07				Sep 24, 2020	-0.00376419	-0.000223898	-0.000712776	-0.00538019	-0.0029927	-0.00782833	-0.0011385	-0.00183738	-0.000130465	-0.0177814	-0.000957846
Sep 25, 2020	1947.86	2637.18	2419.47	1839.09	2082.63	1619.76	2743.61	2709.11	2199.86	2239.52	2201.65				Sep 25, 2020	0.0128683	0.0179863	0.0194037	0.0135293	0.0150125	0.00834398	0.0162454	0.0166428	0.0212074	0.0259967	0.0190692
Sep 28, 2020	1987.16	2682.1	2458.02	1884.45	2114.23	1647.28	2793.12	2751.57	2239.13	2252.12	2246.85				Sep 28, 2020	0.0199747	0.0168895	0.0158089	0.0243646	0.0150611	0.0168456	0.0178847	0.0155522	0.0176955	0.00561176	0.0203221
Sep 29, 2020	2003.95	2686.13	2469.17	1900.98	2117.13	1652.69	2795.13	2757.51	2250.84	2236.3	2251.55				Sep 29, 2020	0.00841525	0.00150031	0.00452794	0.00873354	0.00137119	0.00328004	0.000721872	0.00215753	0.00521741	-0.00705105	0.00208874
Sep 30, 2020	2004.38	2710.02	2483.68	1918.26	2128.1	1651.69	2818.32	2781.68	2270.55	2239.64	2271.68				Sep 30, 2020	0.000212557	0.00885416	0.00585684	0.00905054	0.00516581	-0.000605863	0.0082595	0.00872732	0.00871859	0.00149287	0.00890298
Oct 1, 2020	2018.74	2746.38	2514.92	1946.46	2142.28	1660.36	2852.88	2816.23	2303.91	2276.18	2298.72				Oct 1, 2020	0.00714274	0.0133302	0.0125017	0.0145917	0.00664439	0.00523967	0.0121905	0.0123444	0.0145851	0.0161808	0.0118297
Oct 2, 2020	1990.52	2689.93	2474.37	1925.76	2114	1649.57	2809.82	2762.34	2259.27	2247.77	2251.87				Oct 2, 2020	-0.0140821	-0.0207677	-0.0162568	-0.0106932	-0.0132897	-0.00652221	-0.0152082	-0.0193224	-0.0195672	-0.0125591	-0.0205919
Oct 5, 2020	2027.86	2745.09	2534.85	1972.9	2152.66	1675.92	2868.46	2812.71	2320.48	2293.33	2299.26				Oct 5, 2020	0.0185847	0.0202957	0.0241494	0.0241839	0.0181196	0.0158488	0.0206538	0.0180714	0.0267332	0.0200667	0.0208273
Oct 6, 2020	2030.11	2714.59	2516.91	1957.21	2138.94	1677.35	2846.37	2787.26	2306.64	2293.84	2277.58				Oct 6, 2020	0.00111336	-0.0111711	-0.00710489	-0.0079815	-0.00639111	0.000849321	-0.0077301	-0.00908867	-0.00598517	0.000221923	-0.00947123
Oct 7, 2020	2060.75	2767.42	2567.94	1995	2173.09	1695.94	2900.34	2835.03	2352.77	2321.24	2325.68				Oct 7, 2020	0.0149785	0.0192727	0.0200756	0.019122	0.0158374	0.0110232	0.0187845	0.0169924	0.0198032	0.0118773	0.0208964
Oct 8, 2020	2081.47	2782.59	2584.65	2010.07	2188.56	1707.62	2913.43	2847.48	2367.15	2319.82	2340.42				Oct 8, 2020	0.0100049	0.00546847	0.00648568	0.0075265	0.00709368	0.00686402	0.00450139	0.00438082	0.00609503	-0.00061279	0.00631794
Oct 9, 2020	2106.43	2822.5	2618.65	2016.61	2215.78	1719.22	2953.68	2889.72	2394.26	2353.1	2364.23				Oct 9, 2020	0.0119188	0.0142412	0.0130688	0.00324784	0.0123612	0.00677302	0.0137214	0.0147245	0.0113871	0.014244	0.0101211
Oct 12, 2020	2121.7	2880.59	2660.1	2030.63	2242.47	1739.29	3010.17	2950.61	2436.46	2377.62	2409.58				Oct 12, 2020	0.00722544	0.0203721	0.0157044	0.00693067	0.0119726	0.0116034	0.0189427	0.020853	0.0174707	0.0103664	0.0190009
Oct 13, 2020	2123.62	2881.54	2667.01	2024.44	2239.29	1738.82	3008.62	2955.13	2442.7	2411.03	2405.82				Oct 13, 2020	0.000903582	0.000328004	0.00259165	-0.00305741	-0.00141819	-0.000267386	-0.000513392	0.00153038	0.00255864	0.0139536	-0.0015629
Oct 14, 2020	2119.81	2856.55	2636.16	2046.77	2227.04	1734.19	2985.12	2931.53	2430.2	2388.11	2400.15				Oct 14, 2020	-0.00179666	-0.00871098	-0.0116317	0.0109713	-0.00548461	-0.00266627	-0.00784122	-0.00801784	-0.0051296	-0.00955303	-0.00235665
Oct 15, 2020	2104.15	2832.25	2611.13	2044.27	2204.03	1719.32	2954.33	2899.86	2402.76	2388.57	2384.12				Oct 15, 2020	-0.00741345	-0.00854317	-0.00954137	-0.00122023	-0.0103867	-0.00861214	-0.0103697	-0.0108599	-0.0113559	0.000191346	-0.00670115
Oct 16, 2020	2107.05	2830.55	2608.25	2039.9	2211.25	1717.33	2953.74	2900.72	2392.56	2391.32	2381.54				Oct 16, 2020	0.00137633	-0.000597938	-0.0011032	-0.00214144	0.00327137	-0.00116276	-0.000197357	0.000295143	-0.00425707	0.00115024	-0.00108484
Oct 19, 2020	2101.1	2796	2577.48	2032.26	2187.91	1711.52	2916.76	2866.76	2367.14	2378.74	2356.23				Oct 19, 2020	-0.00283023	-0.0122826	-0.0118693	-0.00375182	-0.0106121	-0.00338365	-0.0126008	-0.0117751	-0.0106785	-0.00527333	-0.0106819
Oct 20, 2020	2090.19	2805.9	2577.97	2049.64	2185.13	1713.55	2930.44	2878.33	2365.23	2338.4	2357.93				Oct 20, 2020	-0.00520223	0.00353345	0.000190866	0.00851764	-0.00127005	0.00118537	0.00468122	0.00402779	-0.000807206	-0.0171019	0.000719958
Oct 21, 2020	2081.55	2803.18	2574.11	2048.32	2177.42	1708.26	2923.86	2877.78	2351.36	2300.86	2349.51				Oct 21, 2020	-0.00414263	-0.000968787	-0.00149726	-0.00064471	-0.00353647	-0.00309485	-0.00224997	-0.000192491	-0.00588478	-0.0161874	-0.00357647
Oct 22, 2020	2078.24	2790.87	2577.23	2056.52	2174.06	1708.93	2908.38	2862.34	2355.29	2296.27	2352.86				Oct 22, 2020	-0.00159527	-0.00440183	0.0012125	0.00399382	-0.00154246	0.00039155	-0.00530878	-0.00538039	0.00167295	-0.00199603	0.00142226
Oct 23, 2020	2085.17	2803.17	2582.97	2061.22	2176.67	1712.61	2917.66	2875.2	2354.58	2296.3	2358.69				Oct 23, 2020	0.00333237	0.00440005	0.00222162	0.00228475	0.0011998	0.00214933	0.00318845	0.00448381	-0.000302768	1.30646e-05	0.00247817
Oct 26, 2020	2042.63	2737.64	2525.64	2031.25	2121.56	1689.16	2838.71	2819.34	2327.74	2273.46	2309.29				Oct 26, 2020	-0.0206136	-0.0236561	-0.0224427	-0.0146496	-0.0256454	-0.0137836	-0.0274332	-0.0196212	-0.0114645	-0.00999405	-0.0211684
Oct 27, 2020	2047.3	2765.13	2555.62	2023.77	2124.18	1679.26	2858.96	2854.41	2357.11	2280.64	2319.71				Oct 27, 2020	0.00228268	0.00999286	0.0118011	-0.00368975	0.00123512	-0.00587695	0.00710644	0.0123634	0.0125368	0.00315101	0.00450206
Oct 28, 2020	1988.94	2663.89	2470.08	1964.34	2051.71	1637.79	2775.71	2760.2	2287.82	2221.8	2239.03				Oct 28, 2020	-0.028917	-0.0373028	-0.0340475	-0.0298048	-0.0347127	-0.0250097	-0.0295496	-0.0335613	-0.0298352	-0.0261353	-0.035399
Oct 29, 2020	1999.77	2707	2502.95	2002.06	2066.32	1639.89	2809.57	2799.8	2314.6	2196.81	2272.35				Oct 29, 2020	0.00542983	0.0160532	0.0132203	0.0190208	0.00709614	0.00128445	0.0121234	0.0142452	0.0116384	-0.0113132	0.0147709
Oct 30, 2020	1973.46	2634.23	2431	1964.35	2039.33	1622.91	2730.52	2723.77	2243.16	2129.88	2225.43				Oct 30, 2020	-0.0132458	-0.0272486	-0.0291669	-0.0190137	-0.0131479	-0.0104065	-0.028539	-0.0275306	-0.0313535	-0.0309421	-0.0208622
Nov 2, 2020	1998.62	2644.4	2442.5	2000.13	2052.98	1643.23	2749.19	2735.66	2259.32	2127.51	2249.56				Nov 2, 2020	0.0126676	0.00385366	0.00471777	0.0180497	0.00666912	0.0124393	0.00681317	0.00435321	0.0071792	-0.00111148	0.0107814
Nov 3, 2020	2040.18	2671.71	2482.23	2054.09	2085.59	1673.25	2780.99	2760.93	2298.73	2170.4	2288.32				Nov 3, 2020	0.0205851	0.0102749	0.0161369	0.0266217	0.0157604	0.0181029	0.0115028	0.00919632	0.0172929	0.0199578	0.0170829
Nov 4, 2020	2085.47	2784.99	2583.15	2084.34	2163.03	1699.9	2899.47	2876.25	2360.26	2269.57	2353.23				Nov 4, 2020	0.0219552	0.0415263	0.0398522	0.0146155	0.0364596	0.0158046	0.0417192	0.0409187	0.0264167	0.0446794	0.0279748
Nov 5, 2020	2136.61	2860.74	2653.22	2165.82	2212.71	1747.57	2979.09	2953.42	2437.96	2314.5	2409.2				Nov 5, 2020	0.0242276	0.0268343	0.0267659	0.0383492	0.0227048	0.0276551	0.027092	0.0264765	0.0323906	0.0196029	0.0235038
Nov 6, 2020	2151.97	2879.91	2654.8	2187.24	2220.66	1757.98	3002.23	2971.83	2428.16	2305.61	2422.25				Nov 6, 2020	0.00716322	0.00667732	0.000591935	0.00984097	0.0035878	0.00594259	0.00773545	0.00621579	-0.00403114	-0.0038484	0.00540336
Nov 9, 2020	2168.31	2827.63	2618.91	2233.89	2216.38	1772.2	2968.13	2922.55	2393.84	2194.88	2401.21				Nov 9, 2020	0.00756388	-0.0183177	-0.0136108	0.0211053	-0.00193012	0.00805571	-0.0114222	-0.0167217	-0.0142329	-0.0492193	-0.00872491
Nov 10, 2020	2131.3	2748.85	2561.04	2221.09	2179.55	1761.54	2873.62	2838.17	2363.47	2138.4	2350.68				Nov 10, 2020	-0.0172159	-0.0282559	-0.0223429	-0.00574594	-0.0167568	-0.00603611	-0.0323585	-0.0292963	-0.012767	-0.0260658	-0.0212703
Nov 11, 2020	2156.64	2796.16	2603.79	2243.67	2204.84	1785.78	2907.72	2868.65	2402.45	2212.54	2392.71				Nov 11, 2020	0.011817	0.0170644	0.0165558	0.0101126	0.0115397	0.0136697	0.011796	0.0106803	0.0163561	0.0340823	0.0177237
Nov 12, 2020	2149.85	2783.78	2601.12	2246.11	2195.36	1777.4	2910.56	2869.08	2402.34	2222.52	2380.71				Nov 12, 2020	-0.00315478	-0.00443769	-0.00102672	0.00108558	-0.00431299	-0.00470479	0.000975546	0.000149188	-4.41226e-05	0.00450186	-0.00502827
Nov 13, 2020	2158.29	2809.92	2630.31	2254.29	2212.43	1790.51	2952.15	2893.85	2413.57	2217.08	2396.58				Nov 13, 2020	0.00392049	0.00934415	0.0111596	0.0036379	0.0077486	0.00734719	0.0141879	0.00859708	0.00466454	-0.00245383	0.00664563
Nov 16, 2020	2193.86	2830.65	2651.62	2307.95	2229.74	1828.06	2981.31	2906.72	2424.41	2226.34	2425.13				Nov 16, 2020	0.0163454	0.00735319	0.00806868	0.0235246	0.00779128	0.0207554	0.00983043	0.00443751	0.00448038	0.00416797	0.0118399
Nov 17, 2020	2194.38	2820.71	2639.83	2319.21	2226.64	1827.03	2957.86	2896.83	2436.57	2238.02	2430.85				Nov 17, 2020	0.00023563	-0.00351986	-0.00445625	0.00486778	-0.00138992	-0.000562503	-0.00789913	-0.00340757	0.00500188	0.00523213	0.0023571
Nov 18, 2020	2195.74	2806.43	2625.35	2328.95	2216.52	1823.26	2945.26	2883.43	2444.49	2224.48	2433.32				Nov 18, 2020	0.000622762	-0.00507649	-0.00549992	0.00418704	-0.00455623	-0.00206449	-0.00426792	-0.00463509	0.00324684	-0.00606568	0.00101477
Nov 19, 2020	2210.23	2830.56	2647.49	2348.45	2228.33	1826.71	2968.86	2901.75	2466.76	2248.45	2458.82				Nov 19, 2020	0.00657745	0.00856314	0.00839666	0.00833888	0.00531313	0.00188823	0.00798297	0.00633137	0.00906619	0.0107161	0.0104262
Nov 20, 2020	2198.78	2824.64	2651.05	2348.36	2218.01	1827.88	2970.31	2901.9	2477.71	2284.47	2447.03				Nov 20, 2020	-0.00519346	-0.00209471	0.00134377	-3.49173e-05	-0.00463933	0.00063865	0.000486936	5.27254e-05	0.00443042	0.015896	-0.00480774
Nov 23, 2020	2206.54	2839.11	2672.18	2413.25	2233.5	1842.39	2993	2908.01	2497.69	2277.3	2472.91				Nov 23, 2020	0.00351938	0.00511252	0.0079407	0.0272555	0.00695946	0.00790738	0.00761024	0.0021033	0.00803316	-0.00314527	0.0105234
Nov 24, 2020	2233.57	2871.14	2682.07	2462.34	2250.06	1857.53	3009.47	2937.2	2521.04	2287.72	2513.4				Nov 24, 2020	0.0121782	0.0112185	0.00369463	0.0201361	0.00738479	0.00818348	0.00548609	0.00998774	0.00930322	0.00456384	0.016238
Nov 25, 2020	2237.57	2882.35	2702.1	2459.57	2255.53	1853.1	3029.32	2946.74	2542.86	2315.81	2527.79				Nov 25, 2020	0.00178657	0.00389538	0.00743739	-0.00112639	0.00242943	-0.00238558	0.00657684	0.00324341	0.00861871	0.0122056	0.00570939
Nov 26, 2020	2246.22	2887.32	2706.95	2460.96	2259.62	1860.61	3041.73	2958.21	2546.34	2318.02	2529.51				Nov 26, 2020	0.00386192	0.00172211	0.00179366	0.000567013	0.00181124	0.00404179	0.00408694	0.00388251	0.00136878	0.000954717	0.000679019
Nov 27, 2020	2263.41	2907.14	2751.51	2476.37	2273.94	1871.36	3060.87	2973.49	2597.71	2359.76	2551.8				Nov 27, 2020	0.0076215	0.00684208	0.0163281	0.00624105	0.00631692	0.00576534	0.00627374	0.00515301	0.0199725	0.0178444	0.00877693
Nov 30, 2020	2255.11	2895.97	2758.54	2435.29	2268.21	1860.56	3043.96	2958.11	2604.96	2376.09	2531.69				Nov 30, 2020	-0.00367422	-0.00385139	0.00255061	-0.0167255	-0.00252216	-0.00578791	-0.00554087	-0.00518681	0.00278665	0.00689763	-0.00791429
Dec 1, 2020	2267.6	2923.32	2772.49	2447.24	2279.72	1867.43	3055.04	2984.41	2622.12	2358.72	2553.83				Dec 1, 2020	0.00552502	0.00939917	0.00504681	0.0048946	0.00506034	0.00368242	0.00363404	0.00885153	0.00656583	-0.00733887	0.00870714
Dec 2, 2020	2264.97	2915.88	2765.42	2467.76	2275.68	1869.55	3038.14	2971.48	2612.61	2345.41	2553.18				Dec 2, 2020	-0.00116093	-0.00254693	-0.00255548	0.00834837	-0.0017724	0.00113782	-0.00554621	-0.00434126	-0.00363496	-0.00565717	-0.000252594
Dec 3, 2020	2266.2	2919.73	2785.75	2472.74	2279.51	1879.89	3046.01	2977.36	2641.09	2420.16	2560.07				Dec 3, 2020	0.000540258	0.00132017	0.00732606	0.00201801	0.00167984	0.00551177	0.00258409	0.00197619	0.010845	0.0313746	0.00269418
Dec 4, 2020	2298.99	2946.63	2814.41	2508.1	2306.68	1901.08	3076.39	2996.26	2661.55	2447.18	2584.91				Dec 4, 2020	0.0143677	0.009171	0.0102355	0.0141978	0.0118488	0.0112084	0.00992398	0.00632752	0.00771468	0.0111023	0.00965415
Dec 7, 2020	2290.49	2957.02	2831.15	2522.51	2307.83	1903.4	3077.18	3005.56	2691.22	2447.42	2594.08				Dec 7, 2020	-0.00370631	0.00352087	0.00592892	0.00573013	0.000499295	0.00122382	0.000258062	0.00310173	0.0110856	9.47983e-05	0.00354278
Dec 8, 2020	2302.03	2967.96	2855.22	2533.53	2318.74	1915.89	3099.2	3016.89	2716.51	2484.65	2609.44				Dec 8, 2020	0.00502906	0.00369082	0.00846732	0.00435954	0.00471884	0.00653893	0.0071301	0.00376259	0.0093552	0.015099	0.00590371
Dec 9, 2020	2278.72	2909.65	2793.93	2509.13	2291.93	1909.9	3044.41	2967.4	2658.95	2415.93	2560.37				Dec 9, 2020	-0.0101792	-0.0198427	-0.0217011	-0.00967789	-0.0116314	-0.00313033	-0.0178359	-0.0165424	-0.0214193	-0.0280479	-0.0189843
Dec 10, 2020	2273.26	2925.57	2827.81	2505.99	2298.72	1901.87	3067.53	2977.22	2696.36	2456.36	2574.14				Dec 10, 2020	-0.0023994	0.00545654	0.0120537	-0.00125221	0.00295949	-0.00421274	0.0075662	0.00330383	0.013974	0.0165971	0.00536256
Dec 11, 2020	2272.52	2921.1	2823.71	2472.34	2299.21	1894.84	3067.03	2982.03	2695.54	2464.58	2562.37				Dec 11, 2020	-0.000325577	-0.00152874	-0.00144988	-0.0135196	0.000213139	-0.00370268	-0.000162685	0.00161665	-0.000303789	0.00334164	-0.00458289
Dec 14, 2020	2282.69	2925.59	2828.03	2479.99	2304.98	1897.9	3059.8	2982.58	2708.25	2485.28	2571.76				Dec 14, 2020	0.00446654	0.00153626	0.00152626	0.00308865	0.00250554	0.00161203	-0.0023624	0.00018308	0.00470226	0.00836069	0.00366022
Dec 15, 2020	2301.47	2949.71	2841.8	2511.3	2319.57	1912.97	3087.94	2998.83	2721.19	2502.27	2602.14				Dec 15, 2020	0.00819521	0.00821002	0.00485942	0.0125448	0.00631155	0.00791108	0.00915433	0.00543452	0.00476882	0.0068134	0.0117437
Dec 16, 2020	2308.59	2979.85	2853.24	2519.41	2338.37	1918.24	3131.16	3034.7	2716.89	2524.38	2619.27				Dec 16, 2020	0.00308543	0.0101681	0.00401578	0.00322738	0.00807013	0.00274691	0.013901	0.0118877	-0.00158328	0.00879758	0.00656108
Dec 17, 2020	2327.7	3012.41	2896.72	2550.94	2362.57	1932.27	3175.29	3067.97	2761.17	2569.02	2647.98				Dec 17, 2020	0.00824715	0.0108684	0.0151242	0.0124364	0.0102976	0.00728739	0.0139964	0.0109042	0.0161674	0.0175314	0.0109014
Dec 18, 2020	2322.99	3012.09	2901.13	2555.94	2369.14	1940.61	3169.21	3067.6	2775.72	2684.3	2653.01				Dec 18, 2020	-0.00202636	-0.000107229	0.00152229	0.00195658	0.00277658	0.00430637	-0.00191725	-0.000118652	0.00525675	0.0438958	0.00189663
Dec 21, 2020	2312.07	3000.41	2905.3	2543.99	2357.6	1930.32	3152.72	3059.26	2787.64	2690.71	2641.86				Dec 21, 2020	-0.00471494	-0.00388424	0.00143737	-0.00468635	-0.00488286	-0.00531243	-0.00521582	-0.00272276	0.00428518	0.00238362	-0.00421088
Dec 22, 2020	2313.68	3008.93	2912.64	2540.45	2370.43	1934.31	3164.46	3069.83	2802.57	2782.44	2644.51				Dec 22, 2020	0.000698698	0.00283359	0.00252117	-0.0013913	0.00542595	0.00206126	0.00371527	0.00344848	0.00533863	0.0335242	0.00100069
Dec 23, 2020	2319.78	2990.77	2903.01	2562.84	2360.39	1944.65	3149.23	3053.25	2803	2759.67	2644.48				Dec 23, 2020	0.00263259	-0.00605198	-0.00330969	0.00877205	-0.00424451	0.00533495	-0.00482572	-0.00541559	0.000153419	-0.0082193	-9.07546e-06
Dec 24, 2020	2324.7	2983.23	2886.88	2559.58	2365.63	1954.43	3140.96	3037.51	2790.38	2748.98	2639.89				Dec 24, 2020	0.00211735	-0.00252427	-0.00557352	-0.0012701	0.00221709	0.00501299	-0.00262727	-0.00516915	-0.00451285	-0.00388045	-0.00173682
Dec 25, 2020	2329.96	2983.3	2887.05	2565.27	2365.95	1956.62	3140.89	3037.47	2791.52	2749.7	2640.97				Dec 25, 2020	0.00226268	2.04474e-05	6.09637e-05	0.00221977	0.000136952	0.00112195	-2.32415e-05	-1.11934e-05	0.000408822	0.000262972	0.000408645
Dec 28, 2020	2333.71	2983.81	2872.61	2564.19	2366.1	1963.27	3116.48	3036.45	2785.79	2730.89	2647.49				Dec 28, 2020	0.00160517	0.000171943	-0.00501558	-0.000421097	6.382e-05	0.00339143	-0.00780076	-0.000337179	-0.00205404	-0.00686351	0.0024665
Dec 29, 2020	2335.76	2998.72	2872.24	2569.14	2365.64	1962.68	3148.6	3053.21	2767.18	2700.23	2663.41				Dec 29, 2020	0.000879758	0.00498353	-0.000128463	0.00192896	-0.00019739	-0.000300055	0.0102528	0.00550475	-0.00670347	-0.0112921	0.00599335
Dec 30, 2020	2346.45	3021.67	2905.71	2609.63	2383.14	1977.8	3197.63	3073.99	2790.52	2711.95	2695.32				Dec 30, 2020	0.00456367	0.00762546	0.0115845	0.0156372	0.0073712	0.00767626	0.0154514	0.00678159	0.00840137	0.00433024	0.0119112
Dec 31, 2020	2353.46	3024.53	2896.21	2608.41	2388.7	1980.11	3193.87	3074.86	2777.27	2712.37	2698.67				Dec 31, 2020	0.00298389	0.000945057	-0.00327478	-0.000466075	0.00232908	0.00116779	-0.0011775	0.00028363	-0.0047588	0.00015449	0.00124175
Jan 1, 2021	2353.47	3024.54	2896.24	2608.72	2388.74	1980.14	3193.87	3074.86	2777.35	2712.34	2698.74				Jan 1, 2021	4.67396e-06	5.6207e-06	1.03583e-05	0.000116922	1.96758e-05	1.16154e-05	6.262e-07	1.30087e-06	2.88048e-05	-8.8484e-06	2.66794e-05
Jan 4, 2021	2341.36	2988.58	2874.79	2646.81	2374.14	1984.6	3154.27	3040.82	2779.27	2672.62	2687.17				Jan 4, 2021	-0.00515675	-0.0119616	-0.00743303	0.014494	-0.00613118	0.00225336	-0.0124744	-0.0111315	0.000689268	-0.0147517	-0.00429714
Jan 5, 2021	2372.96	3022.43	2901.67	2681.01	2387.53	1998.03	3199.44	3073.12	2797.18	2673.96	2730.1				Jan 5, 2021	0.0134049	0.0112634	0.00930749	0.0128418	0.00562325	0.0067408	0.0142174	0.0105641	0.00642311	0.000499384	0.01585
Jan 6, 2021	2373.24	2970.04	2874.8	2704.72	2374.8	2012.85	3143.12	3019.71	2808.17	2628.53	2704.37				Jan 6, 2021	0.000117146	-0.017486	-0.00930506	0.00880368	-0.00534782	0.00738945	-0.0177611	-0.0175315	0.00392233	-0.0171369	-0.00946888
Jan 7, 2021	2429.04	3030.61	2946.55	2797.05	2416.88	2046.37	3181.23	3066.45	2903.52	2694.78	2788.49				Jan 7, 2021	0.02324	0.0201875	0.0246536	0.0335672	0.0175643	0.0165164	0.012052	0.0153601	0.0333894	0.0248926	0.0306283
Jan 8, 2021	2457.29	3073.62	2995.42	2846.61	2446.05	2075.93	3247.34	3112.53	2941.44	2741.62	2837.61				Jan 8, 2021	0.0115655	0.0140921	0.0164474	0.0175607	0.0119991	0.0143437	0.0205695	0.0149134	0.0129755	0.0172332	0.0174623
Jan 11, 2021	2459.31	3030.26	2953.58	2839.19	2435.79	2073.06	3198.19	3072.89	2895.8	2742.21	2803.02				Jan 11, 2021	0.000821298	-0.0142079	-0.0140644	-0.00260826	-0.00420498	-0.0013854	-0.0152509	-0.0128161	-0.0156382	0.000214449	-0.0122648
Jan 12, 2021	2459.82	3027.53	2957.3	2888.17	2430.03	2082.18	3195.74	3062.5	2911.24	2770.56	2818				Jan 12, 2021	0.000208167	-0.000899668	0.00125836	0.0171036	-0.00236425	0.00439157	-0.000765726	-0.00338691	0.0053177	0.0102842	0.00533072
Jan 13, 2021	2469.32	3042.22	2972.07	2899.58	2445.31	2088.94	3208.88	3085.4	2922.67	2735.48	2828.21				Jan 13, 2021	0.00385219	0.00483909	0.00498199	0.00394351	0.00626665	0.00324277	0.00410173	0.00744908	0.00392019	-0.0127422	0.00361624
Jan 14, 2021	2480.65	3034.22	2982.65	2895.49	2431.38	2089.72	3205.55	3071.9	2935.57	2754.39	2835.05				Jan 14, 2021	0.00457943	-0.00263246	0.00355449	-0.00141016	-0.00571414	0.000370932	-0.00103766	-0.00438537	0.00440542	0.00689054	0.00241487
Jan 15, 2021	2442.73	3011.95	2957.79	2826.26	2413.67	2064.61	3171.58	3052.75	2904.55	2762.78	2787.35				Jan 15, 2021	-0.0154072	-0.00736568	-0.00836979	-0.0242022	-0.00731101	-0.0120902	-0.0106551	-0.00625344	-0.0106238	0.00304178	-0.0169661
Jan 18, 2021	2441.38	3016.39	2960.67	2823.65	2415.43	2059.91	3182.38	3062.17	2905.08	2765.66	2784.79				Jan 18, 2021	-0.000551176	0.00147039	0.000971536	-0.000922138	0.000732227	-0.00227663	0.00339946	0.0030823	0.000180734	0.00103972	-0.000920293
Jan 19, 2021	2473.4	3071.83	3017.61	2878.94	2451.21	2092.16	3237.34	3110.49	2964.01	2816.49	2840.39				Jan 19, 2021	0.0130311	0.0182137	0.0190499	0.0193921	0.014702	0.0155319	0.0171245	0.0156552	0.0200845	0.0182132	0.0197689
Jan 20, 2021	2494.62	3154.79	3086.92	2901.72	2492.39	2101.5	3318.41	3207.1	3014.01	2840.09	2891.23				Jan 20, 2021	0.00854068	0.0266478	0.022709	0.00787873	0.0166603	0.00445484	0.0247343	0.0305878	0.0167263	0.00834608	0.0177424
Jan 21, 2021	2518.34	3172.27	3082.54	2925.81	2505.94	2109.68	3328.77	3223.27	3015.91	2823.65	2911.47				Jan 21, 2021	0.00946316	0.00552739	-0.00142055	0.0082684	0.00542342	0.0038887	0.00311711	0.00502865	0.000631849	-0.00580607	0.0069754
Jan 22, 2021	2474.88	3161.56	3091.49	2918.99	2493.77	2099.62	3330.27	3219.86	3037.16	2851.01	2891.04				Jan 22, 2021	-0.0174052	-0.00338247	0.00289924	-0.00233233	-0.00487069	-0.00477989	0.000448413	-0.00105942	0.00701927	0.00964118	-0.00704216
Jan 25, 2021	2460.97	3185.47	3112.46	2912.21	2491.6	2100.95	3351.82	3246.45	3066.21	2865.56	2907.1				Jan 25, 2021	-0.00563592	0.00753584	0.00676152	-0.00232576	-0.000868943	0.00063039	0.0064519	0.00822484	0.00952104	0.00509013	0.00554007
Jan 26, 2021	2449.15	3167.2	3073.62	2896.34	2476.35	2079.35	3306.32	3222.56	3025.69	2842.88	2897.87				Jan 26, 2021	-0.00481455	-0.00575287	-0.0125574	-0.00546644	-0.00613816	-0.0103324	-0.0136677	-0.00738571	-0.0133028	-0.00794583	-0.00318073
Jan 27, 2021	2409.63	3074.7	2988	2804.85	2419.27	2043.14	3200.11	3135.59	2949.85	2863.27	2818.34				Jan 27, 2021	-0.0162699	-0.0296428	-0.0282517	-0.0320968	-0.0233198	-0.017568	-0.0326512	-0.0273578	-0.0253848	0.00714706	-0.0278279
Jan 28, 2021	2410.9	3100.87	3021.04	2808.05	2441.61	2040.06	3235.92	3153.35	2965.24	2803.27	2834.58				Jan 28, 2021	0.000527328	0.00847572	0.0109965	0.00114166	0.00919057	-0.00150813	0.0111265	0.00564612	0.00520061	-0.0211767	0.00574643
Jan 29, 2021	2370.8	3043.15	2985.27	2753.61	2399.78	2009.75	3176.43	3097.21	2932.61	2769.74	2771.08				Jan 29, 2021	-0.0167731	-0.0187873	-0.0119119	-0.0195775	-0.0172806	-0.0149694	-0.0185538	-0.0179611	-0.0110648	-0.0120342	-0.0226556
Feb 1, 2021	2416.55	3134.41	3069.52	2814.6	2452.16	2046.1	3285.14	3187.5	2997.76	2830.69	2851.07				Feb 1, 2021	0.0191122	0.0295452	0.0278326	0.0219081	0.021591	0.0179252	0.0336498	0.0287327	0.0219732	0.0217678	0.0284568
Feb 2, 2021	2453.12	3190.78	3129.22	2868.77	2498.5	2073.83	3358.59	3244.47	3054.86	2873.66	2895.47				Feb 2, 2021	0.0150231	0.0178251	0.0192613	0.0190611	0.0187213	0.0134626	0.0221126	0.0177151	0.0188697	0.0150656	0.015451
Feb 3, 2021	2444.73	3203.1	3142.45	2891.75	2506.89	2065.46	3378.73	3263.52	3057.09	2806.56	2908.61				Feb 3, 2021	-0.00342804	0.00385369	0.0042193	0.00797953	0.00335279	-0.00404562	0.00597807	0.00585467	0.00072939	-0.023628	0.00453027
Feb 4, 2021	2453.6	3243.42	3184.65	2891.64	2541.25	2055.85	3437.09	3301.08	3076.05	2840.99	2928.82				Feb 4, 2021	0.00362124	0.0125096	0.0133393	-3.97691e-05	0.0136132	-0.00466211	0.0171253	0.0114439	0.00618152	0.0121938	0.00692328
Feb 5, 2021	2471.31	3256.79	3214.19	2896.74	2550.58	2060.83	3449.2	3318.56	3108.78	2862.66	2940.36				Feb 5, 2021	0.00719205	0.00411403	0.00923268	0.00176353	0.00366431	0.00241651	0.00351714	0.00528187	0.0105863	0.00760113	0.00393241
Feb 8, 2021	2512.36	3284.6	3250.26	2960.83	2577.42	2080.79	3483.55	3341.64	3145.11	2873.44	2973.65				Feb 8, 2021	0.016473	0.00850253	0.011159	0.0218833	0.0104673	0.00963931	0.00991015	0.00693135	0.0116182	0.00375621	0.0112571
Feb 9, 2021	2523.82	3298.89	3255.75	2964.91	2579.97	2084.42	3500.86	3359.94	3141.71	2905.62	2984.71				Feb 9, 2021	0.00455386	0.00434178	0.0016889	0.00137839	0.000992362	0.00174205	0.00495819	0.00546141	-0.00108386	0.0111362	0.0037121
Feb 10, 2021	2521.58	3315.14	3263.09	2970.32	2584.62	2079.35	3537.87	3385.97	3126.79	2892.62	2984.26				Feb 10, 2021	-0.00088873	0.0049123	0.00225102	0.00182234	0.00179801	-0.00243145	0.0105145	0.007717	-0.00475841	-0.00448379	-0.00015078
Feb 11, 2021	2546.85	3346.49	3291.86	2980.17	2607.26	2091.17	3581.63	3411.45	3145.21	2885.38	3013.49				Feb 11, 2021	0.0099724	0.00941339	0.00877816	0.00331099	0.00872406	0.00566788	0.0122929	0.00749699	0.00587183	-0.00250537	0.00974675
Feb 12, 2021	2561.6	3358.11	3317.67	2981.82	2620.42	2098.34	3595.64	3421.26	3174.26	2906.68	3021.16				Feb 12, 2021	0.00577554	0.00346598	0.00781058	0.0005525	0.00503245	0.00342045	0.00390511	0.00287207	0.00919546	0.00735528	0.00254398
Feb 15, 2021	2571.37	3359.16	3319.2	2993.26	2622.39	2108.83	3596.3	3423.85	3177.45	2910.48	3023.86				Feb 15, 2021	0.00380637	0.000312329	0.000461663	0.00383058	0.00075265	0.00498911	0.000183261	0.000756744	0.0010054	0.00130751	0.00089462
Feb 16, 2021	2569.34	3364.92	3305.34	2979.97	2622.32	2103.86	3613.66	3430.43	3144.99	2869.21	3023.26				Feb 16, 2021	-0.000789773	0.00171325	-0.00418596	-0.00445153	-2.66935e-05	-0.00235858	0.00481612	0.00192026	-0.0102699	-0.0142813	-0.000200426
Feb 17, 2021	2544.92	3339.8	3277.51	2953.09	2607.44	2097.47	3584.09	3416.68	3117.8	2853.47	2993.23				Feb 17, 2021	-0.00954944	-0.00749117	-0.00845475	-0.00905879	-0.00568975	-0.00304475	-0.00821734	-0.00401863	-0.00868373	-0.00550163	-0.00998332
Feb 18, 2021	2525.56	3316.71	3235.04	2888.95	2589.66	2083.09	3550.74	3390.13	3064.41	2847.8	2960.5				Feb 18, 2021	-0.00763915	-0.00693849	-0.0130424	-0.0219617	-0.00684345	-0.00687997	-0.00934802	-0.00779958	-0.0172729	-0.00198798	-0.0109939
Feb 19, 2021	2541.15	3316.56	3247.92	2929.08	2587.22	2100.99	3560.98	3381.99	3080.64	2863.44	2977.76				Feb 19, 2021	0.0061555	-4.4925e-05	0.00397288	0.0137973	-0.000944585	0.00855868	0.00288032	-0.00240516	0.00528394	0.00547658	0.00581216
Feb 22, 2021	2495.68	3232.36	3142.49	2864.53	2542.94	2068.31	3468.02	3303.01	2958.69	2778.76	2889.61				Feb 22, 2021	-0.0180579	-0.0257177	-0.0329971	-0.0222848	-0.0172607	-0.0156773	-0.0264522	-0.023628	-0.0403921	-0.0300185	-0.0300474
Feb 23, 2021	2474.49	3215.33	3106.69	2837.71	2523.67	2054.86	3436.68	3285.3	2920.51	2733.47	2864.24				Feb 23, 2021	-0.00852573	-0.00528191	-0.0114583	-0.00940619	-0.00760828	-0.00652412	-0.00907706	-0.00537741	-0.0129887	-0.0164344	-0.00881954
Feb 24, 2021	2485.34	3229.12	3107.38	2862.08	2540.66	2052.65	3413.91	3281.45	2925.68	2735.53	2890.57				Feb 24, 2021	0.00437637	0.00428121	0.000219502	0.00855158	0.0067097	-0.00107608	-0.00664821	-0.00117227	0.00177004	0.000752606	0.00914928
Feb 25, 2021	2428.78	3118.85	3003.11	2777.53	2481.52	2038.87	3306.38	3193.94	2841.33	2658.02	2780.74				Feb 25, 2021	-0.0230224	-0.034745	-0.0341299	-0.0299887	-0.0235522	-0.00673541	-0.032004	-0.027032	-0.0292547	-0.0287437	-0.0387342
Feb 26, 2021	2386.89	3116.61	2991.39	2750.41	2461.92	2002.99	3277.26	3175.43	2830.41	2657.84	2773.38				Feb 26, 2021	-0.0173953	-0.000718792	-0.00391026	-0.00981315	-0.00793056	-0.0177581	-0.00884775	-0.00581001	-0.00385209	-6.84744e-05	-0.00265209
Mar 1, 2021	2438.79	3208.57	3080.66	2829.27	2514.03	2040.11	3388.96	3263.49	2913.62	2733.39	2858.41				Mar 1, 2021	0.0215091	0.0290804	0.0294044	0.0282716	0.0209487	0.0183647	0.0335151	0.0273516	0.0289754	0.0280311	0.0301994
Mar 2, 2021	2405.9	3161.07	3031.49	2790.64	2490.17	2027.62	3348.37	3223.93	2860.39	2680.92	2804.23				Mar 2, 2021	-0.0135771	-0.0149154	-0.0160883	-0.0137474	-0.00953845	-0.00614252	-0.0120485	-0.0121955	-0.0184373	-0.0193848	-0.0191369
Mar 3, 2021	2371.51	3079.1	2934.4	2768.25	2441.12	2013.05	3270.21	3156.75	2760.23	2594.15	2729.15				Mar 3, 2021	-0.014398	-0.0262755	-0.0325526	-0.0080556	-0.019892	-0.00721023	-0.0236207	-0.0210581	-0.0356443	-0.0329012	-0.0271399
Mar 4, 2021	2311.56	2992.99	2833.26	2680.37	2380.89	1967.62	3152.24	3072.61	2667.88	2525.91	2649.17				Mar 4, 2021	-0.0256017	-0.0283638	-0.0350719	-0.032262	-0.0249863	-0.0228288	-0.0367384	-0.0270131	-0.0340291	-0.0266568	-0.0297439
Mar 5, 2021	2333.45	3027.23	2854.51	2695	2399.21	1978.98	3166.72	3094.18	2668.52	2525.61	2674.95				Mar 5, 2021	0.00942179	0.0113758	0.00747149	0.00544225	0.0076685	0.00576093	0.00458209	0.00699394	0.000237988	-0.000119568	0.00968581
Mar 8, 2021	2286.27	2930.74	2756.72	2642.29	2361.62	1964.84	3061.31	3001.66	2581.54	2495.68	2581.02				Mar 8, 2021	-0.0204262	-0.0323917	-0.0348611	-0.0197515	-0.0157938	-0.00717175	-0.033855	-0.0303575	-0.0331375	-0.0119182	-0.0357476
Mar 9, 2021	2328.36	3046.82	2881.43	2722.89	2416.37	1985.33	3179.85	3094.06	2707.11	2611.52	2706.48				Mar 9, 2021	0.0182434	0.0388421	0.0442469	0.0300479	0.0229203	0.0103753	0.0379924	0.0303196	0.0474945	0.0453688	0.0474665
Mar 10, 2021	2342.18	3036.35	2878.02	2748.3	2423.57	1992.76	3178.68	3094.99	2710.26	2601.42	2696				Mar 10, 2021	0.00591839	-0.00344097	-0.00118518	0.00928945	0.00297524	0.00373295	-0.000369583	0.000299884	0.00116367	-0.00387498	-0.00388193
Mar 11, 2021	2391.26	3132.09	2990.68	2832.99	2475.22	2027.18	3292.7	3185.14	2817.26	2677.53	2782.8				Mar 11, 2021	0.0207383	0.0310437	0.0383993	0.0303508	0.0210868	0.0171261	0.0352425	0.0287106	0.0387227	0.0288392	0.0316895
Mar 12, 2021	2392.66	3089.59	2952.16	2843.83	2458.11	2031.43	3246.84	3144.34	2787.92	2662.98	2756.27				Mar 12, 2021	0.000585294	-0.0136621	-0.0129657	0.00381658	-0.00693693	0.00209284	-0.0140245	-0.0128916	-0.0104708	-0.00545155	-0.0095793
Mar 15, 2021	2409.2	3107.06	2970.12	2851.83	2470.21	2038.6	3249.48	3153.16	2810.47	2682.13	2777.13				Mar 15, 2021	0.0068882	0.00563854	0.00606829	0.00280916	0.00491203	0.0035248	0.00081246	0.00280206	0.00805522	0.00716584	0.00754042
Mar 16, 2021	2412.22	3115.66	2976.43	2831.73	2476.03	2047.23	3256.55	3167.45	2811.75	2663.92	2772.64				Mar 16, 2021	0.00125523	0.00276471	0.00212056	-0.00707201	0.00235007	0.0042229	0.00217276	0.00452077	0.000456759	-0.00681066	-0.00161881
Mar 17, 2021	2419.44	3122.46	2978.4	2852.81	2467.72	2043.04	3249.9	3167.95	2809.62	2662.58	2788.95				Mar 17, 2021	0.00298697	0.0021779	0.000661312	0.0074177	-0.00335818	-0.00204681	-0.00204474	0.000159106	-0.00075889	-0.000502393	0.00586704
Mar 18, 2021	2388.2	3038.04	2896.71	2802.92	2417.86	2031.95	3167.73	3100.68	2736.19	2570.05	2709.48				Mar 18, 2021	-0.0129941	-0.0274089	-0.0278086	-0.017642	-0.0204118	-0.00544445	-0.0256065	-0.0214661	-0.0264817	-0.0353702	-0.0289102
Mar 19, 2021	2388.16	3045.03	2907.67	2812.55	2409.06	2026.76	3158.95	3102.27	2759.61	2595.3	2719.28				Mar 19, 2021	-1.92615e-05	0.00229917	0.00377646	0.00342981	-0.00364788	-0.00255845	-0.00277745	0.000515561	0.00852075	0.00977328	0.00361188
Mar 22, 2021	2405.03	3078.66	2934.49	2797.66	2436.18	2039.96	3175.49	3130.14	2795.18	2630.02	2747.71				Mar 22, 2021	0.0070421	0.0109834	0.00918125	-0.00530854	0.011195	0.00649519	0.00522289	0.00894266	0.0128075	0.0132901	0.0104
Mar 23, 2021	2369.94	3060.91	2893.9	2732.05	2415.24	2018.35	3148.21	3118.12	2749.03	2616.4	2715.99				Mar 23, 2021	-0.0147015	-0.00578022	-0.0139307	-0.0237325	-0.00863506	-0.0106538	-0.00862823	-0.00384908	-0.0166455	-0.00519137	-0.0116113
Mar 24, 2021	2340.33	2988.49	2817.17	2680.7	2377.75	1995.03	3069.19	3052.21	2673.61	2541.75	2646.87				Mar 24, 2021	-0.0125727	-0.0239463	-0.0268701	-0.0189735	-0.0156423	-0.0116188	-0.02542	-0.0213617	-0.0278188	-0.0289446	-0.0257783
Mar 25, 2021	2349.66	2967.96	2803.27	2702.68	2375.58	2002.9	3042.95	3024.46	2669.71	2534.08	2643.69				Mar 25, 2021	0.0039804	-0.00689205	-0.00494624	0.00816481	-0.000914307	0.00393754	-0.00858756	-0.00913334	-0.00146239	-0.00302453	-0.0012029
Mar 26, 2021	2406.1	3026.72	2843.73	2740.69	2417.51	2041.16	3104.15	3079.91	2697.37	2573.2	2688.49				Mar 26, 2021	0.0237353	0.0196037	0.0143279	0.0139677	0.0174977	0.0189202	0.0199141	0.0181658	0.0103078	0.0153188	0.016804
Mar 29, 2021	2397.8	3014.09	2813.97	2710.76	2408.05	2037.27	3070.46	3073.78	2666.41	2552.7	2674.43				Mar 29, 2021	-0.00345345	-0.00418057	-0.0105189	-0.0109814	-0.00392204	-0.00190711	-0.0109119	-0.00199068	-0.0115435	-0.00799669	-0.00524305
Mar 30, 2021	2391.37	3009.33	2823.21	2750.27	2404.01	2041.77	3081.62	3066.74	2680.74	2531.47	2685.21				Mar 30, 2021	-0.00268606	-0.00158216	0.00327682	0.01447	-0.00167662	0.00220591	0.00362804	-0.00229525	0.00535988	-0.00835264	0.00402266
Mar 31, 2021	2403.04	3051.72	2877.16	2774.55	2427.28	2047.8	3116.49	3101.93	2748.49	2558.15	2722.33				Mar 31, 2021	0.00486693	0.0139889	0.0189302	0.00878876	0.00963352	0.00294897	0.0112513	0.011411	0.0249588	0.0104865	0.0137299
Apr 1, 2021	2449.46	3128.35	2942.62	2814.18	2473.28	2079.22	3204.78	3182.9	2795.08	2598.25	2774.64				Apr 1, 2021	0.0191334	0.0248013	0.0224956	0.0141845	0.0187731	0.0152306	0.0279364	0.025767	0.0168091	0.0155519	0.0190325
Apr 2, 2021	2459.72	3128.5	2943.18	2820.1	2473.92	2085.61	3204.98	3183.77	2795.72	2599.39	2776.76				Apr 2, 2021	0.00418075	4.66689e-05	0.000191648	0.00209929	0.000256711	0.00306711	6.20928e-05	0.000275497	0.000229663	0.000439046	0.00076269
Apr 5, 2021	2489.09	3172.72	2979.78	2853.46	2499	2103.84	3231.98	3223.78	2825.39	2624.16	2819.46				Apr 5, 2021	0.0118693	0.0140359	0.0123602	0.0117596	0.0100899	0.00870143	0.00838941	0.0124888	0.0105578	0.0094829	0.0152592
Apr 6, 2021	2480.17	3179	2995.5	2863.07	2506.18	2112.62	3249.99	3236.4	2839.76	2647.97	2821.82				Apr 6, 2021	-0.00358846	0.00197773	0.00526035	0.00336463	0.00286703	0.00416559	0.00555758	0.00390639	0.00507172	0.0090321	0.000837045
Apr 7, 2021	2477.28	3178.04	2975.81	2840.04	2505.9	2108.38	3238.48	3235.09	2810.94	2618.14	2808.07				Apr 7, 2021	-0.00116915	-0.000301083	-0.00659489	-0.00807914	-0.000110932	-0.002009	-0.00354876	-0.000404234	-0.0102013	-0.0113277	-0.00488323
Apr 8, 2021	2502.7	3222.66	3018.47	2858.57	2535.13	2120.9	3293.61	3275.46	2845.35	2663.89	2844.91				Apr 8, 2021	0.0102098	0.0139415	0.0142328	0.00650582	0.011595	0.0059197	0.0168789	0.0123994	0.0121675	0.0173244	0.013033
Apr 9, 2021	2518.74	3232.52	3017.71	2845.57	2548.47	2119.93	3301.85	3288.5	2840.85	2659.11	2852.19				Apr 9, 2021	0.00638824	0.00305368	-0.000249827	-0.00455845	0.00525141	-0.000458873	0.0024993	0.00397322	-0.00158137	-0.0017956	0.00255569
Apr 12, 2021	2500.67	3233.67	3013.02	2835.47	2543.41	2107.82	3298.77	3291.2	2832.4	2669.36	2852.53				Apr 12, 2021	-0.00719729	0.000357552	-0.00155537	-0.00355675	-0.00198787	-0.00572552	-0.000933246	0.00082253	-0.0029803	0.00384538	0.000120251
Apr 13, 2021	2506.65	3261.96	3051.64	2862.17	2561.76	2110.99	3321.33	3314.37	2879.41	2721.74	2887.19				Apr 13, 2021	0.00238651	0.00870899	0.0127336	0.00937167	0.00718842	0.00149948	0.00681624	0.00701501	0.0164624	0.0194337	0.0120757
Apr 14, 2021	2500.17	3227.38	3037.85	2851.7	2553.03	2108.01	3294.12	3288.88	2873.46	2692.23	2856.43				Apr 14, 2021	-0.00258807	-0.0106576	-0.00452847	-0.00366372	-0.00341637	-0.00141124	-0.00822776	-0.0077229	-0.00207062	-0.0109008	-0.0107083
Apr 15, 2021	2535.64	3276.99	3081.62	2878.22	2594.68	2126.47	3343.97	3340.9	2903.02	2741.58	2888.62				Apr 15, 2021	0.0140873	0.0152562	0.0143067	0.00925674	0.0161831	0.00872131	0.0150221	0.0156947	0.0102357	0.018162	0.0112059
Apr 16, 2021	2535.67	3271.84	3075.18	2882.91	2592.29	2137.16	3336.62	3336.39	2904.2	2735.35	2890.72				Apr 16, 2021	1.18313e-05	-0.00157433	-0.00209102	0.00162746	-0.00092077	0.0050103	-0.0022007	-0.00134935	0.000406735	-0.00227281	0.00072638
Apr 19, 2021	2514.67	3235.5	3041.55	2866.05	2574.3	2130.55	3303.34	3306.97	2872.2	2733.16	2857.45				Apr 19, 2021	-0.00831593	-0.0111669	-0.0109991	-0.00586578	-0.00696167	-0.00309487	-0.0100254	-0.00886003	-0.011079	-0.000800583	-0.0115763
Apr 20, 2021	2484.43	3204.95	3013.68	2820.03	2559.12	2112.58	3261.36	3272.95	2851.72	2697.87	2830.94				Apr 20, 2021	-0.0120999	-0.00948697	-0.00920269	-0.0161869	-0.00591536	-0.00847021	-0.0127907	-0.01034	-0.00715701	-0.0129959	-0.0093208
Apr 21, 2021	2512.1	3222.46	3053.63	2848.25	2581.49	2113.9	3285.25	3279.22	2890.35	2716.17	2867.45				Apr 21, 2021	0.0110782	0.00544824	0.0131675	0.00995655	0.00870058	0.000625106	0.00729848	0.00191326	0.0134563	0.00675838	0.0128126
Apr 22, 2021	2507.33	3199.76	3047.73	2844.06	2575.31	2116.65	3288.52	3265.26	2891.03	2728.45	2843.9				Apr 22, 2021	-0.00190221	-0.00706954	-0.00193498	-0.00147041	-0.00239645	0.00129818	0.000996993	-0.0042662	0.000233854	0.00450978	-0.00824609
Apr 23, 2021	2526.34	3247.04	3094.43	2896.41	2602.08	2138.75	3341.77	3311.78	2931.39	2749.99	2884.22				Apr 23, 2021	0.00755595	0.0146683	0.015207	0.0182391	0.0103416	0.0103883	0.0160615	0.0141483	0.0138649	0.00786688	0.0140782
Apr 26, 2021	2544.51	3275.9	3134.64	2936.44	2620.28	2156.18	3374.8	3337.82	2974.33	2833.21	2909.13				Apr 26, 2021	0.00716647	0.00884851	0.0129113	0.0137266	0.00697007	0.00811427	0.00983694	0.00783299	0.0145401	0.0298116	0.00859992
Apr 27, 2021	2530.34	3266.88	3118.22	2917.7	2609.94	2152.87	3370.77	3332.1	2951.91	2821.18	2894.66				Apr 27, 2021	-0.00558599	-0.00275663	-0.00525265	-0.00640301	-0.0039528	-0.00153584	-0.00119664	-0.00171666	-0.00756369	-0.00425652	-0.00498675
Apr 28, 2021	2529.05	3274.07	3122.67	2909.4	2609.57	2138.76	3385.53	3344.74	2936.91	2792.26	2885.57				Apr 28, 2021	-0.000509152	0.00219846	0.00142832	-0.00284773	-0.000140243	-0.00657656	0.00436868	0.00378503	-0.00509679	-0.0103011	-0.0031459
Apr 29, 2021	2527.14	3274.03	3100.52	2886.72	2598.42	2141.07	3354.71	3341.4	2911.3	2764.26	2877.19				Apr 29, 2021	-0.000757883	-1.37444e-05	-0.00711985	-0.0078263	-0.00428188	0.00107948	-0.00914456	-0.000997587	-0.00875864	-0.0100798	-0.00290833
Apr 30, 2021	2487.97	3229.89	3068.37	2861.57	2567.33	2119.8	3301.07	3294.84	2893.3	2750.8	2846.77				Apr 30, 2021	-0.0156195	-0.013572	-0.0104227	-0.00875257	-0.0120379	-0.00997927	-0.0161172	-0.0140323	-0.00619959	-0.00488264	-0.0106267
May 3, 2021	2474.18	3201.62	3031.02	2836.13	2552.72	2112.76	3270.68	3270.13	2856.64	2722.92	2823.39				May 3, 2021	-0.0055589	-0.00879176	-0.0122479	-0.00892752	-0.00570581	-0.00332659	-0.00925027	-0.00752756	-0.0127512	-0.0101855	-0.00824955
May 4, 2021	2443.22	3145.75	2965.22	2793.87	2509.32	2095.36	3204.76	3212.11	2786.85	2682.92	2775.67				May 4, 2021	-0.0125934	-0.0176055	-0.0219483	-0.0150127	-0.0171508	-0.00827453	-0.020361	-0.017902	-0.0247352	-0.0148006	-0.0170451
May 5, 2021	2445.8	3125.1	2934.03	2808.39	2500.43	2100.75	3177.3	3192	2761.26	2659.24	2770.19				May 5, 2021	0.00105911	-0.00658445	-0.0105743	0.0051822	-0.00354869	0.00257143	-0.00860355	-0.00627942	-0.00922338	-0.00886427	-0.00197625
May 6, 2021	2459.36	3139.68	2931.95	2805.52	2508.36	2113.33	3183.43	3201.89	2748.76	2639.22	2780.02				May 6, 2021	0.00552521	0.00465173	-0.000709174	-0.00102103	0.00316604	0.00596953	0.00192588	0.00309264	-0.00453901	-0.00755884	0.00354293
May 7, 2021	2485.57	3157.87	2949.65	2854.12	2530.57	2137.11	3197.45	3221.55	2769.42	2670.5	2800.81				May 7, 2021	0.0106021	0.00577877	0.00601947	0.017175	0.00881464	0.0111928	0.00439564	0.00612197	0.00748909	0.0117849	0.00744983
May 10, 2021	2447.99	3065.38	2857.25	2802.34	2481.21	2117.17	3099.86	3138.14	2689.61	2646.68	2721.59				May 10, 2021	-0.015236	-0.0297255	-0.0318279	-0.0183112	-0.0196954	-0.00937744	-0.0309979	-0.0262314	-0.0292439	-0.0089612	-0.0286906
May 11, 2021	2424.7	3066.27	2862.31	2761.12	2467.18	2085.56	3099.86	3133.2	2686.53	2681.91	2712.61				May 11, 2021	-0.00955702	0.000288992	0.00177146	-0.0148159	-0.00567054	-0.0150429	1.61298e-06	-0.00157797	-0.0011458	0.0132258	-0.00330757
May 12, 2021	2361.81	2988.55	2797.93	2682.58	2414.11	2042.74	3030.94	3063.87	2630.55	2635.52	2635.67				May 12, 2021	-0.0262804	-0.0256735	-0.0227502	-0.0288596	-0.0217459	-0.0207444	-0.0224855	-0.0223754	-0.0210563	-0.0174502	-0.0287709
May 13, 2021	2365.64	2981.96	2778.96	2668.59	2417.3	2045.48	3005.04	3050.63	2611.64	2628.02	2625.85				May 13, 2021	0.00162159	-0.00220685	-0.00680454	-0.00522653	0.00132135	0.0013419	-0.00858126	-0.0043307	-0.00721457	-0.00284903	-0.00373581
May 14, 2021	2415.8	3050.18	2851.57	2734.52	2466.12	2084.8	3067.97	3114.55	2687.38	2702.77	2691.74				May 14, 2021	0.020981	0.0226201	0.0257958	0.0244031	0.0199948	0.0190385	0.0207249	0.0207366	0.0285887	0.0280468	0.024784
May 17, 2021	2399.11	3044.36	2845.05	2727.09	2456.96	2072.86	3068.59	3110.05	2678.17	2684.07	2679.72				May 17, 2021	-0.00693266	-0.00190991	-0.00228943	-0.00271971	-0.00372288	-0.00574508	0.000203697	-0.00144491	-0.00343488	-0.0069451	-0.0044744
May 18, 2021	2406.81	3039.99	2855.41	2754.7	2466.53	2086	3077.81	3113.88	2695.33	2708.97	2681.76				May 18, 2021	0.0032048	-0.00143845	0.00363339	0.0100742	0.00388993	0.00632147	0.00299753	0.00122849	0.00638804	0.0092353	0.000759492
May 19, 2021	2405.55	3045.49	2848.84	2729.13	2462.02	2075.41	3078.2	3116.47	2683.35	2705.51	2681.56				May 19, 2021	-0.000526145	0.00180791	-0.0023039	-0.00932712	-0.0018334	-0.0050877	0.000127355	0.000831736	-0.00445501	-0.00127768	-7.38349e-05
May 20, 2021	2435.29	3105.97	2909.31	2757.97	2501.51	2095.13	3146.11	3175.09	2738.59	2746.49	2730.34				May 20, 2021	0.0122885	0.0196662	0.0210044	0.0105124	0.0159156	0.0094559	0.021824	0.018636	0.020379	0.0150333	0.0180271
May 21, 2021	2442.36	3089.65	2897.91	2776.47	2505.72	2104.45	3135.03	3161.67	2730.26	2753.97	2722.89				May 21, 2021	0.00290099	-0.00526824	-0.00392719	0.00668652	0.00167877	0.00443806	-0.00353089	-0.00423466	-0.00304708	0.00271723	-0.00273233
May 24, 2021	2466.26	3137.62	2935.35	2812.01	2533.7	2115.19	3170.97	3204.26	2760.95	2786.23	2764.45				May 24, 2021	0.00973682	0.0154061	0.0128369	0.0127185	0.0111054	0.0050886	0.0113988	0.0133802	0.0111758	0.0116467	0.0151497
May 25, 2021	2475.21	3148.11	2949.21	2812.68	2541.92	2124.62	3184.82	3225.74	2777.1	2786.36	2770.29				May 25, 2021	0.003622	0.00333867	0.004712	0.000236813	0.00323902	0.00444738	0.00436044	0.00667997	0.00583421	4.70159e-05	0.00210958
May 26, 2021	2483.4	3159.25	2963.66	2836.05	2549.6	2132.35	3189.9	3236.77	2801.58	2831.97	2784.27				May 26, 2021	0.00330415	0.00352985	0.004889	0.0082773	0.00301639	0.00363405	0.00159348	0.00341447	0.00877668	0.016239	0.00503335
May 27, 2021	2485.5	3147.31	2963.57	2868.76	2539.34	2141.83	3169.11	3218.97	2810.22	2828.14	2782.8				May 27, 2021	0.00084405	-0.003784	-3.07057e-05	0.0114662	-0.00402992	0.00443594	-0.00654035	-0.00551356	0.00308029	-0.00135616	-0.000526309
May 28, 2021	2514.34	3161.02	2973.94	2898.8	2555.42	2156.16	3187.09	3233.28	2814.81	2830.69	2800.85				May 28, 2021	0.0115389	0.00434664	0.00349069	0.0104149	0.00631238	0.00667011	0.00565874	0.00443412	0.0016295	0.000901954	0.00646317
May 31, 2021	2516.39	3166.75	2985.28	2908.15	2561.22	2162.69	3204.81	3247.59	2825.19	2832.05	2801.64				May 31, 2021	0.000814592	0.00180948	0.00380521	0.00322166	0.00226516	0.00302025	0.00554297	0.00441793	0.00368051	0.000479274	0.000282374
Jun 1, 2021	2520.04	3175.76	2993.55	2950.72	2560.69	2167.98	3236.25	3260.92	2828.5	2826.5	2816.2				Jun 1, 2021	0.00144864	0.00283989	0.00276677	0.0145317	-0.000205783	0.00244304	0.00976338	0.00409587	0.00117092	-0.00196093	0.00518492
Jun 2, 2021	2525.01	3185.9	2999.42	2959.32	2564.76	2170.04	3246.21	3265.32	2821.85	2860.74	2817.28				Jun 2, 2021	0.00196985	0.00319037	0.00196163	0.00291031	0.00158932	0.000949283	0.00307229	0.00134871	-0.00235207	0.0120401	0.000383066
Jun 3, 2021	2512.16	3144.31	2961.78	2959.78	2545.25	2167.68	3199.22	3228.84	2789.66	2822.06	2785.64				Jun 3, 2021	-0.00510208	-0.0131407	-0.0126302	0.000154416	-0.00763916	-0.00108859	-0.0145805	-0.0112354	-0.0114751	-0.0136108	-0.0112946
Jun 4, 2021	2547.48	3192.23	3003.24	3005.52	2575.27	2183.15	3229.72	3265.72	2834.19	2843.67	2831.92				Jun 4, 2021	0.0139613	0.0151256	0.0139019	0.0153363	0.0117263	0.00711454	0.00948935	0.0113585	0.0158397	0.007628	0.0164776
Jun 7, 2021	2543.32	3197.45	3024.59	2999.15	2587.74	2183.47	3216.99	3271.01	2871.83	2888.98	2830.71				Jun 7, 2021	-0.00163353	0.00163138	0.00708251	-0.00212135	0.00482975	0.000144734	-0.00394993	0.00161549	0.0131922	0.0158091	-0.000429129
Jun 8, 2021	2542.23	3199.18	3028.54	2997.51	2591.13	2183.84	3224.45	3272.6	2875.16	2909.98	2829.39				Jun 8, 2021	-0.000429452	0.000540911	0.00130709	-0.000547639	0.00131033	0.000171272	0.00231749	0.000487193	0.00115852	0.00724236	-0.000464303
Jun 9, 2021	2532.07	3191.91	3031.22	2970.41	2595.22	2172.06	3218.31	3264.84	2879.22	2899.5	2819.67				Jun 9, 2021	-0.0040041	-0.00227505	0.000885182	-0.0090823	0.00157606	-0.00541015	-0.00190726	-0.00237494	0.00141249	-0.00360997	-0.00344412
Jun 10, 2021	2550.71	3223.49	3066.99	2974.43	2623.89	2184.58	3242.55	3294.37	2912.41	2950.64	2844.28				Jun 10, 2021	0.00733381	0.00984702	0.0117295	0.00135445	0.0109874	0.00574665	0.00750276	0.0090042	0.0114611	0.0174845	0.00869222
Jun 11, 2021	2561.81	3239.48	3072.45	2998.24	2631.8	2192.06	3264.41	3307.79	2914.54	2972.03	2858.93				Jun 11, 2021	0.00434229	0.0049482	0.00177834	0.00797236	0.00301007	0.00341998	0.00672052	0.00406565	0.000731085	0.00722414	0.00513782
Jun 14, 2021	2579.75	3274.04	3090.42	2996.73	2647.65	2196.8	3292.58	3339.18	2930.43	2983.91	2883.12				Jun 14, 2021	0.0069804	0.0106128	0.00583334	-0.000504423	0.00600406	0.0021591	0.0085924	0.00944738	0.0054358	0.00398695	0.00842491
Jun 15, 2021	2576.76	3248.7	3054.64	2984.88	2637.53	2198.86	3273.49	3322.82	2886.76	2948.98	2861.9				Jun 15, 2021	-0.00116319	-0.00777254	-0.0116472	-0.00396115	-0.00382693	0.00093547	-0.00581598	-0.00491234	-0.0150134	-0.0117725	-0.00738835
Jun 16, 2021	2565.4	3234.66	3033.59	2970.85	2625.91	2191.79	3262.37	3305.6	2868.34	2951.38	2852.43				Jun 16, 2021	-0.00441605	-0.00432894	-0.00691337	-0.00471144	-0.00441574	-0.0032173	-0.00340093	-0.00519703	-0.00640164	0.000812154	-0.00331518
Jun 17, 2021	2568.25	3283.28	3082.54	2975.55	2651.47	2184.38	3313.39	3349.4	2906.88	2992.47	2882.61				Jun 17, 2021	0.00110954	0.0149191	0.0160052	0.00158247	0.00968518	-0.00338881	0.015517	0.0131626	0.0133458	0.0138269	0.0105249
Jun 18, 2021	2539.74	3268.07	3079.63	2941.41	2640.42	2155.89	3309.28	3342.11	2902.88	2976.95	2857.75				Jun 18, 2021	-0.0111611	-0.00464424	-0.000944474	-0.0115408	-0.00417772	-0.0131289	-0.0012424	-0.00217829	-0.00137803	-0.00519985	-0.00866119
Jun 21, 2021	2543.7	3276.15	3098.85	2920.22	2646.56	2160.04	3314.2	3346.87	2922.42	2973.1	2859.36				Jun 21, 2021	0.00155603	0.00247027	0.00622324	-0.00723147	0.00232571	0.00192635	0.00148502	0.00142413	0.00671007	-0.00129411	0.000562873
Jun 22, 2021	2566.93	3302.67	3122.89	2942.08	2660.33	2172.46	3329.18	3367.85	2942.28	3005.68	2885.55				Jun 22, 2021	0.00909326	0.00806227	0.00772746	0.00745854	0.00518648	0.0057302	0.00451007	0.00624868	0.00677207	0.010898	0.00911944
Jun 23, 2021	2570.43	3314.67	3138.05	2986.41	2665.13	2175.53	3349.43	3383.97	2961.72	2993.63	2904.15				Jun 23, 2021	0.00136062	0.00362654	0.00484401	0.0149559	0.00180379	0.00141583	0.00606416	0.0047762	0.00658573	-0.00401747	0.00642488
Jun 24, 2021	2582.67	3343.3	3172.71	3002.99	2680.7	2185.67	3381.93	3405.39	2997.02	2990.64	2927.4				Jun 24, 2021	0.00475016	0.00860087	0.0109845	0.00553513	0.00582624	0.00464964	0.00965638	0.00630989	0.0118496	-0.000997281	0.00797391
Jun 25, 2021	2592.51	3350.39	3182.78	3013.66	2684.99	2192.4	3399.27	3417.36	3008.85	2996.12	2935.54				Jun 25, 2021	0.00380239	0.00211752	0.00316703	0.00354749	0.00159756	0.00307304	0.00511622	0.0035068	0.00393882	0.00183004	0.00277677
Jun 28, 2021	2611.82	3383.18	3219.04	3032.46	2703.59	2202.53	3406.84	3447.88	3068.18	3025.74	2973.11				Jun 28, 2021	0.00742078	0.00973845	0.0113278	0.00621855	0.00690315	0.00461123	0.00222242	0.0088921	0.0195253	0.00983624	0.0127181
Jun 29, 2021	2620.7	3393.95	3230.12	3033.46	2706.89	2205.93	3419.82	3451.57	3079.72	3017.55	2979.77				Jun 29, 2021	0.00339455	0.0031807	0.00343797	0.00033103	0.00121949	0.00154339	0.00380479	0.00107052	0.00375706	-0.00271045	0.00223656
Jun 30, 2021	2611.61	3372.32	3211.86	3039.72	2693.39	2199.06	3392.19	3432.43	3068.32	2983.35	2970.41				Jun 30, 2021	-0.00347534	-0.00639379	-0.00567125	0.00206021	-0.00499679	-0.00312328	-0.00811277	-0.00556306	-0.0037111	-0.0113984	-0.00314579
Jul 1, 2021	2607.06	3370.25	3217.59	3034.28	2701.23	2195.02	3386.1	3437.14	3074.61	2982.38	2961.62				Jul 1, 2021	-0.00174413	-0.000614008	0.00178491	-0.00179124	0.00290623	-0.00183611	-0.00179691	0.00137272	0.00205049	-0.000325526	-0.00296256
Jul 2, 2021	2619.03	3394.4	3224.12	3037.53	2714.02	2201.4	3390.68	3453.57	3067.22	2996.36	2981.91				Jul 2, 2021	0.00458279	0.00714008	0.00202586	0.00107151	0.00472149	0.00290327	0.00135108	0.00476875	-0.00240808	0.00467625	0.00682493
Jul 5, 2021	2623.22	3388	3219.06	3050.33	2710.73	2206.87	3376.43	3439.49	3067.5	2997.42	2984.39				Jul 5, 2021	0.00159741	-0.00188783	-0.00157159	0.00420411	-0.00121112	0.00247807	-0.00421037	-0.00408673	9.16097e-05	0.000354368	0.000832342
Jul 6, 2021	2622.24	3404.48	3209.47	3025.93	2725.39	2207.6	3383.49	3465.76	3043.61	3051.76	2986.4				Jul 6, 2021	-0.000372513	0.00485214	-0.00298078	-0.00802998	0.00539319	0.00033209	0.00208671	0.00761135	-0.00781793	0.0179662	0.000672273
Jul 7, 2021	2622.59	3397.43	3194.78	2985.29	2726.82	2208.39	3372.91	3460.67	3020.29	3050.07	2970.15				Jul 7, 2021	0.000131177	-0.00207265	-0.00458946	-0.0135232	0.000526025	0.000359602	-0.00313156	-0.00147031	-0.00769377	-0.000554588	-0.00545351
Jul 8, 2021	2602.78	3355.8	3167.89	2952.74	2701.92	2186.71	3316.06	3411.36	3003.83	3035.24	2945.08				Jul 8, 2021	-0.0075819	-0.01233	-0.0084528	-0.0109617	-0.00917678	-0.00986606	-0.0169964	-0.0143515	-0.00546339	-0.00487207	-0.00847748
Jul 9, 2021	2613.86	3393.7	3202.42	2980.25	2716.89	2201.55	3364.78	3439.11	3029.31	3059.4	2973.98				Jul 9, 2021	0.00424987	0.0112303	0.0108423	0.00927195	0.00552632	0.00676307	0.0145852	0.00810284	0.00844739	0.00792668	0.0097648
Jul 12, 2021	2637.55	3401.51	3211.5	3027.28	2727.89	2218.71	3367.29	3449.09	3047.09	3040.54	2997.48				Jul 12, 2021	0.00902164	0.0022978	0.00283165	0.0156564	0.00404277	0.00776564	0.000743308	0.00289597	0.00585151	-0.00618205	0.00786981
Jul 13, 2021	2634.26	3410.66	3197.74	3015.35	2733.73	2216.25	3386.94	3470.52	3015.56	3036.79	2990.88				Jul 13, 2021	-0.00124929	0.00268725	-0.00429474	-0.0039463	0.00213636	-0.00111162	0.00582067	0.00619488	-0.0104025	-0.00123442	-0.00220294
Jul 14, 2021	2622.19	3406.97	3189.14	2985.41	2728.45	2210.14	3374.79	3468.72	2994.84	3006.64	2975.11				Jul 14, 2021	-0.00459094	-0.00108161	-0.00269302	-0.00998116	-0.0019322	-0.00276162	-0.00359376	-0.000518789	-0.00689308	-0.00997819	-0.00528664
Jul 15, 2021	2595.69	3376.99	3177.23	2965.59	2704.86	2198.76	3360.25	3446.92	2983.26	2989.45	2941.02				Jul 15, 2021	-0.0101571	-0.00883825	-0.00374185	-0.00665807	-0.00868352	-0.00516094	-0.00431802	-0.00630457	-0.00387381	-0.00573476	-0.0115242
Jul 16, 2021	2565.18	3348.73	3182.91	2914.47	2687.96	2179.53	3337.06	3419.84	2998.99	2989.75	2909.38				Jul 16, 2021	-0.0118257	-0.00840361	0.00178707	-0.017389	-0.00626872	-0.00878523	-0.00692489	-0.00788731	0.00525823	0.000102689	-0.0108182
Jul 19, 2021	2534.48	3314.19	3170.43	2879.27	2656.61	2151.49	3285.91	3373	3007.61	2984.62	2885.76				Jul 19, 2021	-0.0120382	-0.0103694	-0.00393085	-0.0121529	-0.0117317	-0.0129468	-0.015449	-0.0137906	0.00287018	-0.00171901	-0.00814929
Jul 20, 2021	2561.11	3354.94	3202.23	2895.8	2682.18	2164.41	3326.38	3404.65	3033.71	3025.67	2919.72				Jul 20, 2021	0.0104507	0.0122215	0.00998273	0.00572739	0.00958089	0.00598579	0.0122413	0.00933928	0.00864154	0.0136611	0.0116998
Jul 21, 2021	2597.97	3386.75	3237.75	2958.05	2709.99	2186.61	3364.68	3431.63	3075.23	3030.43	2957.93				Jul 21, 2021	0.0142919	0.00943658	0.0110312	0.0212668	0.0103143	0.0102037	0.0114488	0.00789205	0.0135918	0.00157197	0.0130009
Jul 22, 2021	2612.47	3413.11	3255.8	2961.03	2729.23	2199.28	3399.63	3467.57	3083.39	3059.07	2969.87				Jul 22, 2021	0.00556346	0.00775373	0.00555722	0.0010059	0.0070753	0.00578037	0.0103335	0.0104193	0.00265027	0.00940708	0.00402747
Jul 23, 2021	2618.12	3442.92	3283.67	2951.55	2745.74	2208.23	3405.9	3495.05	3103.61	3073.61	2971.26				Jul 23, 2021	0.00216114	0.00869663	0.00852399	-0.00320334	0.00602964	0.00405899	0.00184291	0.00789276	0.0065376	0.00473954	0.000469944
Jul 26, 2021	2620.16	3414.12	3234.37	2962.25	2728.94	2205.47	3337.72	3452.85	3057.63	3049.15	2962.03				Jul 26, 2021	0.000780027	-0.00840134	-0.0151269	0.00361798	-0.0061359	-0.00125111	-0.0202195	-0.0121466	-0.0149284	-0.00798959	-0.00311362
Jul 27, 2021	2607.13	3361.06	3182.35	2921.66	2700.1	2193.6	3263.05	3389.22	3008.43	3022.03	2921.21				Jul 27, 2021	-0.00498461	-0.0156619	-0.016213	-0.0137999	-0.0106244	-0.00539434	-0.022628	-0.0186005	-0.0162218	-0.00893309	-0.0138749
Jul 28, 2021	2618.91	3392.86	3240.9	2954.51	2716.97	2195.46	3302.29	3414.07	3077.58	3050.33	2953.01				Jul 28, 2021	0.00450667	0.00941534	0.0182302	0.0111829	0.00622663	0.000847561	0.0119554	0.00730591	0.0227253	0.00932099	0.0108264
Jul 29, 2021	2655.22	3403.64	3252.1	3029.14	2731.71	2224.37	3323.86	3436.01	3092.66	3042.59	2990.04				Jul 29, 2021	0.0137678	0.00317281	0.00344895	0.0249449	0.00541013	0.0130821	0.00651119	0.0064052	0.00488832	-0.00254131	0.0124614
Jul 30, 2021	2662.51	3367.6	3216.8	3023.39	2703.48	2219.77	3262.66	3385.22	3084.86	3037.31	2971.67				Jul 30, 2021	0.00274366	-0.0106463	-0.010912	-0.00189838	-0.0103865	-0.00207284	-0.0185842	-0.0148914	-0.00252561	-0.00173588	-0.00616436
Aug 2, 2021	2681.34	3367.74	3210.07	3079.04	2705.75	2236	3256.17	3382.77	3088.42	3053.24	2993.81				Aug 2, 2021	0.00704589	4.33534e-05	-0.00209433	0.0182378	0.000839675	0.00728632	-0.00199115	-0.000725474	0.00115368	0.00523172	0.00742375
Aug 3, 2021	2693.82	3365.63	3237.21	3086.35	2713.47	2252.57	3232.78	3373.2	3135.61	3062.87	3006.36				Aug 3, 2021	0.00464619	-0.000627917	0.0084191	0.00237228	0.00284654	0.00738235	-0.00721106	-0.00283157	0.0151641	0.00314775	0.00418256
Aug 4, 2021	2693.36	3387.25	3277.9	3090.38	2721.9	2261.77	3251.01	3391.15	3189.68	3080.47	3016.84				Aug 4, 2021	-0.000171147	0.00640381	0.0124908	0.00130554	0.00310265	0.00407635	0.00562297	0.00530636	0.0170969	0.00573045	0.00347988
Aug 5, 2021	2717.64	3412.06	3315.22	3098.88	2746.88	2264.81	3284.7	3414.42	3219.41	3080.72	3028.85				Aug 5, 2021	0.00897289	0.00729754	0.0113195	0.00274605	0.0091352	0.00134494	0.0103127	0.00683971	0.0092769	8.05039e-05	0.00397408
Aug 6, 2021	2712.57	3396.64	3286.66	3087.39	2734.87	2251.3	3273.14	3403.18	3180.11	3035.77	3009.88				Aug 6, 2021	-0.00186549	-0.00453068	-0.00864971	-0.00371533	-0.00437926	-0.00598526	-0.00352769	-0.00329735	-0.0122808	-0.0146979	-0.0062828
Aug 9, 2021	2707.24	3397.03	3328.81	3079.9	2732.43	2247.97	3283.77	3403.21	3240.12	3043.78	3012.61				Aug 9, 2021	-0.00196686	0.000115402	0.0127412	-0.00242894	-0.000892212	-0.0014798	0.00324391	7.05219e-06	0.0186952	0.00263539	0.000905274
Aug 10, 2021	2694.59	3379.49	3289.62	3082.29	2720.27	2243.43	3276.71	3398.77	3197.56	3006.28	2993.98				Aug 10, 2021	-0.00468694	-0.00517553	-0.0118437	0.000776347	-0.00446091	-0.00202254	-0.00215442	-0.00130521	-0.013222	-0.0123971	-0.00620288
Aug 11, 2021	2698.22	3365.31	3228.56	3092.21	2711.62	2240.84	3262.82	3384.15	3121.19	2996.98	2988.43				Aug 11, 2021	0.00134809	-0.00420502	-0.0187337	0.00321257	-0.00318416	-0.00115203	-0.00424772	-0.00431113	-0.0241746	-0.00309899	-0.00185511
Aug 12, 2021	2703.81	3373.14	3233.32	3085.61	2717.31	2237.24	3263.51	3391.79	3124.34	3034.67	2995.04				Aug 12, 2021	0.00206959	0.00232487	0.00147109	-0.00213668	0.00209544	-0.00160872	0.000211145	0.00225475	0.00101032	0.0124996	0.00220875
Aug 13, 2021	2705.31	3378.09	3230.69	3074.67	2721.07	2232.56	3259.83	3389.14	3116.31	3040.97	2990.38				Aug 13, 2021	0.000555358	0.00146403	-0.000812809	-0.00355114	0.00138019	-0.0020954	-0.00112642	-0.000781899	-0.00257634	0.00207287	-0.00155645
Aug 16, 2021	2693.73	3358.83	3197.29	3019.27	2715.25	2224.51	3227.74	3373.17	3071.07	3006.65	2962.26				Aug 16, 2021	-0.00429077	-0.00571777	-0.0103925	-0.0181818	-0.00214042	-0.00361135	-0.00989191	-0.00472147	-0.0146207	-0.0113517	-0.00944765
Aug 17, 2021	2669.48	3315.41	3183.89	2961.55	2691.57	2201.21	3185.17	3326.77	3067.27	2986.97	2920.59				Aug 17, 2021	-0.00904391	-0.0130105	-0.00419829	-0.0193033	-0.00875974	-0.0105285	-0.0132768	-0.0138529	-0.00123942	-0.00656735	-0.0141668
Aug 18, 2021	2657.84	3292.95	3166.8	2962.88	2675.25	2189.78	3175.44	3308.25	3058.55	2967.76	2907.24				Aug 18, 2021	-0.00436994	-0.00679809	-0.00538242	0.000447638	-0.0060796	-0.00520749	-0.0030604	-0.00558192	-0.00284827	-0.00645104	-0.00458285
Aug 19, 2021	2655.65	3290.24	3139.45	2900.41	2668.65	2178.39	3145.14	3299.26	3026.96	2977.09	2893.57				Aug 19, 2021	-0.000822812	-0.000821182	-0.00867621	-0.021308	-0.00247235	-0.00521501	-0.0095878	-0.00272145	-0.0103821	0.00314054	-0.00471281
Aug 20, 2021	2667.3	3321.39	3163.57	2880.58	2688.95	2186.39	3169.18	3326.55	3053.22	2998.34	2910.18				Aug 20, 2021	0.00437503	0.00942164	0.00765352	-0.00686217	0.00758104	0.00366708	0.00761258	0.00823934	0.00863862	0.00711048	0.00572425
Aug 23, 2021	2720.2	3380.93	3250.84	2957.21	2730.58	2220.74	3232.99	3378.05	3149.81	3044.34	2972.27				Aug 23, 2021	0.0196417	0.0177674	0.0272133	0.026255	0.0153599	0.015586	0.0199364	0.015362	0.0311457	0.0152276	0.0211121
Aug 24, 2021	2738.91	3421.26	3285.83	2983.03	2754.58	2243.65	3304.09	3432.65	3172.27	3119.47	3005.51				Aug 24, 2021	0.00685389	0.011859	0.0107071	0.00869432	0.00875349	0.0102667	0.0217543	0.0160345	0.00710623	0.0243786	0.011122
Aug 25, 2021	2748.26	3430.24	3294.31	3010.22	2758.49	2253.71	3310.2	3438.07	3184.1	3147.89	3021.19				Aug 25, 2021	0.00340941	0.00261987	0.00257715	0.00907393	0.00141663	0.00447329	0.00184751	0.00157742	0.00372005	0.00906672	0.00520186
Aug 26, 2021	2733.32	3411.14	3269.21	2981.05	2743.33	2248.13	3287.52	3418	3157.11	3171.97	3005.73				Aug 26, 2021	-0.00545172	-0.00558369	-0.00764898	-0.00973891	-0.0055091	-0.00247988	-0.00687512	-0.00585527	-0.00851105	0.00762331	-0.00512867
Aug 27, 2021	2760.16	3448.18	3299.55	3023.19	2769.53	2267.26	3321.79	3446.47	3179.64	3193.27	3039.25				Aug 27, 2021	0.00977238	0.010802	0.00923652	0.014038	0.00950403	0.00847109	0.0103682	0.00829523	0.00710904	0.00669262	0.0110883
Aug 30, 2021	2774.14	3478.12	3316.2	3037.13	2786.16	2279.86	3339.26	3475.67	3197.14	3222.5	3063.2				Aug 30, 2021	0.00504997	0.00864305	0.00503648	0.00460009	0.00598488	0.00554638	0.00524634	0.00843675	0.00548931	0.00911104	0.00785066
Aug 31, 2021	2773.72	3480.61	3328.37	3045.02	2788.7	2275.11	3358.07	3488.41	3207.42	3193.9	3063.75				Aug 31, 2021	-0.000149607	0.00071651	0.00366074	0.00259448	0.000914463	-0.00208695	0.00561778	0.00366021	0.00321115	-0.00891565	0.000179535
Sep 1, 2021	2783.01	3503.3	3357.98	3053.29	2797.59	2282.26	3392.06	3511.89	3232.73	3203.7	3076.66				Sep 1, 2021	0.00334118	0.00649896	0.0088584	0.00271092	0.00317993	0.00313558	0.0100698	0.00670574	0.00786072	0.00306553	0.00420526
Sep 2, 2021	2788.02	3491.62	3353.05	3061.44	2793.8	2291.8	3377.81	3503.29	3242.87	3226.77	3080.79				Sep 2, 2021	0.00179823	-0.00333928	-0.00146833	0.00266701	-0.00135566	0.00417354	-0.00420895	-0.00244983	0.00312991	0.00717307	0.00134146
Sep 3, 2021	2807.38	3509.38	3372.7	3067.99	2803.15	2303.41	3388.07	3512.39	3258.03	3253.59	3095.68				Sep 3, 2021	0.00692286	0.005071	0.00584204	0.00213886	0.00334111	0.00505266	0.00303316	0.00259447	0.00466429	0.00827768	0.00481992
Sep 6, 2021	2819.39	3512.67	3379.3	3082.92	2810.59	2308.98	3394.12	3524.66	3265.95	3254.25	3100.45				Sep 6, 2021	0.0042664	0.000937619	0.00195557	0.00485197	0.00265242	0.0024148	0.0017832	0.00348641	0.00242828	0.000204369	0.00154
Sep 7, 2021	2811.41	3522.6	3392.74	3090.55	2801.66	2289.04	3405.35	3535.23	3279.75	3221.12	3103.14				Sep 7, 2021	-0.00283193	0.00282434	0.00396867	0.00247122	-0.00318375	-0.0086751	0.00330467	0.00299523	0.00421621	-0.0102321	0.000867885
Sep 8, 2021	2799.11	3494.7	3360.53	3052.69	2786.82	2275.18	3380.02	3514.34	3236.93	3201.1	3076.49				Sep 8, 2021	-0.00438605	-0.0079541	-0.00954004	-0.0123233	-0.00531094	-0.0060738	-0.00746816	-0.00592775	-0.0131422	-0.00623586	-0.00862387
Sep 9, 2021	2791.03	3475.34	3367.24	3046.31	2763.08	2271.09	3348.71	3479.28	3258.2	3196.26	3069.72				Sep 9, 2021	-0.00289081	-0.00555293	0.00199442	-0.00209411	-0.00855553	-0.00179928	-0.00930405	-0.0100249	0.00655017	-0.00151406	-0.00220396
Sep 10, 2021	2789.41	3456.38	3346.92	3051.5	2752.19	2276.94	3330.11	3467.4	3236.27	3158.4	3054.58				Sep 10, 2021	-0.000579165	-0.00547051	-0.00605111	0.00170356	-0.00394723	0.00257606	-0.00557226	-0.00342063	-0.00675254	-0.0119149	-0.00494523
Sep 13, 2021	2786.23	3441.24	3303.59	3043.88	2735.52	2274.14	3305.87	3440.1	3191.61	3135.11	3051.43				Sep 13, 2021	-0.00114103	-0.00439225	-0.0130332	-0.00250124	-0.00607504	-0.00123136	-0.00730567	-0.00790681	-0.0138947	-0.00740035	-0.00102948
Sep 14, 2021	2793.99	3429.97	3299.37	3052.99	2734.13	2273.45	3288.46	3430.29	3188.48	3136.91	3048.1				Sep 14, 2021	0.00277875	-0.00327978	-0.00127791	0.00298973	-0.000507527	-0.000301698	-0.00527849	-0.00285516	-0.000983371	0.000574296	-0.0010932
Sep 15, 2021	2808.73	3444.01	3316.02	3057.11	2741.68	2273.01	3290.15	3437.03	3202.45	3139.65	3062.94				Sep 15, 2021	0.00526317	0.00408527	0.00503373	0.00134662	0.0027543	-0.000193557	0.000512266	0.00196496	0.00437339	0.00087054	0.00485549
Sep 16, 2021	2799.8	3448.33	3324.66	3029.13	2742.73	2263.66	3299.13	3437.31	3203.24	3149.13	3056.99				Sep 16, 2021	-0.00318587	0.00125299	0.00260485	-0.00919327	0.000383633	-0.00412285	0.00272686	8.02985e-05	0.000246343	0.00301712	-0.00194218
Sep 17, 2021	2779.4	3418	3320.96	3018.01	2724.94	2246.09	3289.27	3414.92	3212.14	3137.68	3034.6				Sep 17, 2021	-0.00731148	-0.00883214	-0.00111381	-0.00367678	-0.00650627	-0.00779204	-0.00299253	-0.00653512	0.00277396	-0.00364318	-0.0073518
Sep 20, 2021	2737.53	3342.23	3251.01	2952.13	2681.29	2216.22	3216.13	3347.51	3143.24	3077.06	2964.76				Sep 20, 2021	-0.0151805	-0.0224182	-0.0212903	-0.0220714	-0.0161476	-0.0133901	-0.0224881	-0.0199364	-0.0216823	-0.0195091	-0.0232845
Sep 21, 2021	2727.37	3348.23	3264.63	2963.87	2682.57	2210.92	3215.12	3347.89	3166.82	3069.35	2970.04				Sep 21, 2021	-0.00371755	0.00179449	0.00418103	0.00396924	0.000477268	-0.00239387	-0.000314091	0.000113212	0.00747254	-0.00250846	0.00178068
Sep 22, 2021	2744.09	3384	3296.74	2987.53	2706.65	2224.15	3262.66	3376.23	3190.24	3101.43	3004.32				Sep 22, 2021	0.00611101	0.0106257	0.00978858	0.00795144	0.00893456	0.00596835	0.0146797	0.00842881	0.00736979	0.0103965	0.0114755
Sep 23, 2021	2786.36	3431.12	3349.58	3021.18	2746.38	2246.75	3323.84	3424.94	3230.3	3133.6	3039.21				Sep 23, 2021	0.0152884	0.0138286	0.0159	0.0111989	0.0145713	0.0101063	0.0185782	0.0143237	0.0124788	0.0103195	0.0115473
Sep 24, 2021	2789.91	3426.28	3320.31	3036.12	2740.97	2243.98	3308.95	3420.83	3189.68	3131.97	3036.33				Sep 24, 2021	0.00127361	-0.00141132	-0.00877742	0.00493323	-0.00196999	-0.00123143	-0.00449254	-0.00119928	-0.0126557	-0.000521262	-0.000950697
Sep 27, 2021	2765.09	3403.2	3287.79	3057.7	2716.32	2232.29	3289.41	3391.83	3167.41	3080.22	3029.7				Sep 27, 2021	-0.00893578	-0.00675954	-0.00984134	0.0070836	-0.00903274	-0.00522311	-0.00592119	-0.00851478	-0.00700669	-0.0166605	-0.00218298
Sep 28, 2021	2692.89	3301.94	3187.61	3001.1	2650.85	2183.68	3200.43	3306.74	3075.78	2993.11	2950.07				Sep 28, 2021	-0.0264612	-0.030206	-0.0309454	-0.0186838	-0.0243984	-0.0220178	-0.0274224	-0.025408	-0.029356	-0.0286894	-0.0266377
Sep 29, 2021	2663.99	3283.73	3166.33	2971.65	2639.4	2162.49	3178.19	3289.02	3054.81	2980.79	2926.07				Sep 29, 2021	-0.0107866	-0.00552959	-0.00669761	-0.00986354	-0.00432948	-0.00974843	-0.00697395	-0.00537317	-0.00684048	-0.00412395	-0.00816834
Sep 30, 2021	2664.89	3276.06	3166.83	2970.74	2628.18	2153.57	3168.32	3276.1	3062.93	2986.13	2919.77				Sep 30, 2021	0.000336656	-0.0023391	0.000157268	-0.000304591	-0.00425965	-0.00413293	-0.00311037	-0.00393474	0.00265621	0.00179087	-0.00215298
Oct 1, 2021	2668.21	3307.09	3159.63	2964.74	2652.03	2151.6	3194.65	3303.74	3033.27	3013.6	2930.43				Oct 1, 2021	0.00124505	0.00942686	-0.00227426	-0.00202107	0.00903568	-0.000917501	0.00827543	0.00840238	-0.00973203	0.00915648	0.00364466
Oct 4, 2021	2612.64	3219.75	3065.97	2934.48	2591.61	2123.21	3109.64	3213.99	2947.04	2944.37	2870.86				Oct 4, 2021	-0.0210459	-0.0267659	-0.0300903	-0.0102597	-0.0230487	-0.0132808	-0.0269719	-0.0275417	-0.0288413	-0.0232388	-0.0205396
Oct 5, 2021	2628.59	3264.11	3097.87	2947.46	2613.89	2134.94	3146.4	3250.89	2971.65	2970.7	2901.92				Oct 5, 2021	0.00608409	0.0136828	0.0103495	0.00441182	0.00855909	0.00550616	0.0117542	0.0114141	0.00831575	0.00890138	0.010762
Oct 6, 2021	2629.34	3286.08	3092.54	2930.23	2626.44	2127.57	3162.67	3272.33	2949.64	2992.41	2908.82				Oct 6, 2021	0.000288326	0.00670976	-0.0017217	-0.00586321	0.00479132	-0.00345618	0.00515608	0.00657316	-0.0074339	0.0072808	0.0023756
Oct 7, 2021	2657.5	3338.05	3148.04	3001.62	2666.94	2155.56	3234.92	3331.24	2999.67	3043.04	2958.99				Oct 7, 2021	0.0106496	0.0156911	0.0177879	0.0240719	0.0153024	0.0130696	0.0225873	0.0178414	0.0168215	0.0167776	0.0170991
Oct 8, 2021	2640.05	3328.07	3116.22	3006.66	2656.72	2143.51	3223.61	3327.86	2959.63	3008.26	2949.68				Oct 8, 2021	-0.00658723	-0.00299425	-0.0101612	0.00167735	-0.00383909	-0.00560634	-0.00349956	-0.00101455	-0.0134387	-0.0114959	-0.00314995
Oct 11, 2021	2628.16	3308.11	3097.54	3007.73	2646.34	2135.75	3205.85	3321.11	2952.62	3002.93	2942.5				Oct 11, 2021	-0.00451312	-0.00601432	-0.0060112	0.000355814	-0.00391662	-0.00362586	-0.00552489	-0.00203039	-0.00237067	-0.00177037	-0.00243951
Oct 12, 2021	2616.75	3302.96	3102.53	3016.74	2641.35	2123.79	3206.05	3306.64	2967.63	3032.42	2943.31				Oct 12, 2021	-0.00435013	-0.00155829	0.00160837	0.00299114	-0.00188514	-0.00561753	6.26958e-05	-0.00436711	0.00507074	0.00977249	0.000274899
Oct 13, 2021	2641.12	3340.95	3136.82	3038.13	2663.75	2139.36	3243.05	3335.47	3004.57	3094.67	2975.41				Oct 13, 2021	0.00926884	0.0114362	0.0109926	0.00706674	0.00844325	0.00730777	0.0114743	0.00868404	0.0123691	0.0203187	0.0108481
Oct 14, 2021	2696.28	3396.73	3190.82	3071.34	2707.07	2174.9	3290.88	3388.84	3048.83	3139.72	3025.39				Oct 14, 2021	0.0206711	0.016558	0.017069	0.0108718	0.0161346	0.0164755	0.0146389	0.0158741	0.0146231	0.0144511	0.0166595
Oct 15, 2021	2729.45	3428.67	3212.53	3127.63	2738.17	2195.49	3341.06	3424.24	3059.24	3141.86	3057.05				Oct 15, 2021	0.0122274	0.00935864	0.00677991	0.0181616	0.0114215	0.00941982	0.0151325	0.0103919	0.00340763	0.000684223	0.0104078
Oct 18, 2021	2731.32	3462.17	3240.85	3150.47	2743.89	2198.98	3361.96	3453.29	3092.57	3179.33	3086.34				Oct 18, 2021	0.000684152	0.00972255	0.0087784	0.00727548	0.0020879	0.00158927	0.00623692	0.00844697	0.0108363	0.0118545	0.00953878
Oct 19, 2021	2760.67	3499.39	3276.69	3158.96	2767.48	2223.94	3404.33	3488.26	3131.14	3199.63	3117.35				Oct 19, 2021	0.0106866	0.0106923	0.010996	0.00269248	0.00855981	0.0112877	0.0125234	0.0100756	0.0123973	0.00636313	0.00999702
Oct 20, 2021	2762.52	3488.56	3266.29	3166.59	2761.6	2231.8	3405.26	3486.7	3129.09	3209.1	3118.18				Oct 20, 2021	0.000672076	-0.00309762	-0.00317715	0.00241244	-0.0021273	0.00352848	0.000272851	-0.000448175	-0.000656845	0.00295753	0.000266216
Oct 21, 2021	2756.67	3501.49	3272.26	3177.04	2761.03	2228.18	3396.94	3493.45	3145.87	3224.79	3135.7				Oct 21, 2021	-0.00212133	0.0037004	0.00182517	0.00329275	-0.000207148	-0.00162198	-0.00244451	0.00193434	0.00534921	0.00487513	0.00560325
Oct 22, 2021	2749.58	3471.88	3247.6	3171.64	2748.8	2234.09	3386.51	3471.14	3126.86	3226.3	3115.41				Oct 22, 2021	-0.00257417	-0.00849379	-0.00756492	-0.00169862	-0.00443789	0.00264887	-0.00307454	-0.00640556	-0.00606277	0.000468139	-0.00649198
Oct 25, 2021	2757.21	3494.03	3296.28	3228.32	2759.41	2231.78	3399.27	3482.19	3200.94	3228.14	3154.36				Oct 25, 2021	0.00277113	0.00635956	0.0148792	0.0177109	0.00385316	-0.0010381	0.00375904	0.00317776	0.0234177	0.000569841	0.0124226
Oct 26, 2021	2760.81	3487.23	3290.56	3243.18	2770.64	2237.61	3381.53	3477.14	3196.09	3209.63	3157.22				Oct 26, 2021	0.00130518	-0.00194922	-0.0017374	0.0045943	0.0040582	0.00261244	-0.00523037	-0.00145043	-0.00151633	-0.00574766	0.000907222
Oct 27, 2021	2747.1	3455.06	3240.41	3223.61	2742.89	2225.64	3299.52	3437.68	3176.03	3172.57	3156.01				Oct 27, 2021	-0.00497976	-0.00926704	-0.0153582	-0.0060534	-0.0100644	-0.00536381	-0.024553	-0.0114144	-0.00629651	-0.0116146	-0.000382688
Oct 28, 2021	2780.01	3489.24	3277.01	3263.09	2761.96	2249.99	3321.76	3465.88	3230.08	3205.87	3195.61				Oct 28, 2021	0.0119109	0.00984327	0.0112313	0.0121718	0.00692846	0.0108803	0.00671776	0.00817003	0.016873	0.0104406	0.0124697
Oct 29, 2021	2798.05	3496.83	3281.45	3274.04	2769.22	2253.93	3306.79	3473.39	3242.49	3223.63	3204.11				Oct 29, 2021	0.006465	0.0021749	0.00135337	0.00335163	0.00262404	0.00174648	-0.00451683	0.00216334	0.00383619	0.00552393	0.00265418
Nov 1, 2021	2826.47	3512.05	3294.76	3349.28	2770.55	2269.09	3323.38	3472.8	3272.42	3216.17	3244.77				Nov 1, 2021	0.0101073	0.00434107	0.00405067	0.0227189	0.000480887	0.00670617	0.00500471	-0.000169014	0.0091873	-0.00231654	0.0126101
Nov 2, 2021	2855.98	3508.95	3286.54	3372.75	2779.47	2284.84	3302.22	3472.85	3262.55	3223.66	3251.88				Nov 2, 2021	0.0103872	-0.000881926	-0.00249859	0.00698364	0.00321549	0.00691537	-0.00638585	1.43975e-05	-0.00302159	0.00232863	0.00219128
Nov 3, 2021	2865.88	3539.9	3312.06	3403.99	2791.09	2289.86	3324.67	3494.23	3275.52	3248.27	3282.81				Nov 3, 2021	0.00345937	0.00878135	0.0077338	0.00921867	0.00417158	0.00219337	0.00677334	0.00613802	0.00396998	0.00760394	0.00946646
Nov 4, 2021	2939.69	3593.55	3313.13	3486.92	2834.36	2330.57	3368.2	3550.06	3250.18	3264.76	3354.93				Nov 4, 2021	0.0254304	0.0150424	0.000322708	0.024072	0.0153818	0.0176227	0.0130081	0.0158515	-0.00776748	0.00506309	0.0217305
Nov 5, 2021	2953.62	3592.26	3278.42	3482.16	2836.45	2338.63	3361.72	3549.71	3189.57	3257.61	3351.86				Nov 5, 2021	0.0047274	-0.000358206	-0.0105305	-0.0013646	0.000737109	0.00345456	-0.00192395	-9.97215e-05	-0.018823	-0.00219061	-0.00091549
Nov 8, 2021	2973.72	3617.83	3291	3521.82	2859.66	2355.44	3383.55	3568.86	3194.76	3316.9	3372.26				Nov 8, 2021	0.00678249	0.00709314	0.00382805	0.0113234	0.00814983	0.00716056	0.00647181	0.00537919	0.00162492	0.0180344	0.00606832
Nov 9, 2021	2962.43	3596.39	3256.49	3472.52	2846.54	2359.02	3359.32	3556.98	3143.09	3331.61	3336.08				Nov 9, 2021	-0.0038055	-0.00594605	-0.0105394	-0.0140968	-0.00459606	0.00152128	-0.00718628	-0.00333407	-0.0163068	0.00442476	-0.0107885
Nov 10, 2021	2906.07	3538.58	3208.87	3417.78	2814.2	2331.09	3327.03	3510.53	3100.15	3254.45	3280.25				Nov 10, 2021	-0.0192086	-0.0162039	-0.0147317	-0.0158902	-0.011428	-0.0119116	-0.00966095	-0.0131434	-0.0137562	-0.0234312	-0.0168759
Nov 11, 2021	2923.4	3556.41	3221.42	3461.6	2818.3	2341.42	3347.71	3520.42	3116.09	3271.22	3311.66				Nov 11, 2021	0.00594738	0.00502581	0.00390247	0.0127414	0.00145477	0.00442204	0.00619802	0.00281413	0.00513077	0.00513941	0.00952903
Nov 12, 2021	2945.45	3609.62	3259.01	3485.41	2842.61	2359.19	3397.75	3576.1	3138.79	3311.21	3336.33				Nov 12, 2021	0.00751156	0.0148501	0.0116031	0.00685305	0.00858879	0.00755906	0.0148375	0.0156922	0.00725645	0.0121498	0.00742123
Nov 15, 2021	2942.3	3607.01	3253.53	3472.33	2839.77	2362.2	3393.95	3578.32	3126.85	3286.56	3319.55				Nov 15, 2021	-0.00106968	-0.000721944	-0.00168413	-0.0037587	-0.000997822	0.00127505	-0.0011196	0.000619756	-0.00381127	-0.00747074	-0.00504248
Nov 16, 2021	2959.28	3639.36	3286.35	3510.74	2857.79	2379.26	3421.43	3606.77	3156.36	3323.55	3353.56				Nov 16, 2021	0.00575712	0.00892867	0.0100376	0.0109996	0.00632554	0.0071974	0.00806328	0.0079195	0.00939368	0.011193	0.0101944
Nov 17, 2021	2946.34	3603.28	3253.49	3504.53	2829.42	2373.51	3357.97	3570.61	3146.18	3307.31	3344.55				Nov 17, 2021	-0.00438532	-0.00996274	-0.0100508	-0.00176957	-0.00997579	-0.00241964	-0.0187196	-0.010077	-0.00322949	-0.00490013	-0.00269031
Nov 18, 2021	2963.24	3612.32	3249.21	3525.94	2838.82	2383.97	3348.79	3581.48	3139.06	3289.77	3372.99				Nov 18, 2021	0.00572023	0.00250402	-0.00131453	0.00608952	0.00331637	0.00439897	-0.00273843	0.00304135	-0.00226531	-0.00531691	0.00846862
Nov 19, 2021	2978.18	3617.47	3251.61	3559.75	2833.4	2391.81	3341.23	3577.76	3163.2	3266.39	3398.82				Nov 19, 2021	0.00502945	0.00142549	0.000738983	0.00954438	-0.00191248	0.00328156	-0.00226158	-0.00104173	0.00765888	-0.00713317	0.00762724
Nov 22, 2021	2939.61	3539.55	3184.95	3568.82	2775.61	2378.36	3249.71	3500.82	3128.62	3181.31	3361.81				Nov 22, 2021	-0.0130348	-0.0217759	-0.0207136	0.00254357	-0.0206069	-0.00563839	-0.027773	-0.0217394	-0.0109912	-0.0263917	-0.010947
Nov 23, 2021	2910.47	3512.13	3151.21	3530.43	2752.8	2362.42	3228.26	3472.12	3084.64	3126.5	3324.82				Nov 23, 2021	-0.00996406	-0.00777663	-0.0106507	-0.0108148	-0.0082527	-0.00672634	-0.00662309	-0.00823188	-0.0141574	-0.0173783	-0.0110643
Nov 24, 2021	2891.74	3544.91	3181.86	3539.24	2766.03	2359.69	3262.36	3492.86	3107.63	3166.73	3338.19				Nov 24, 2021	-0.00645619	0.0092898	0.00967973	0.00249403	0.0047974	-0.00115372	0.0105082	0.00595782	0.00742478	0.0127841	0.0040123
Nov 25, 2021	2896.14	3546.53	3184.02	3536.91	2771.68	2361.04	3266.73	3499.99	3113.99	3167.46	3339.85				Nov 25, 2021	0.00152318	0.000458581	0.000677675	-0.00065968	0.00203803	0.000568556	0.00133863	0.00203951	0.00204609	0.000232074	0.000497751
Nov 26, 2021	2835.54	3464.73	3157.35	3443.92	2714.62	2314.48	3183.33	3417.68	3111.13	3129.67	3259.47				Nov 26, 2021	-0.0211471	-0.0233369	-0.00841211	-0.0266419	-0.020802	-0.0199172	-0.0258611	-0.023801	-0.000919179	-0.0120027	-0.0243607
Nov 29, 2021	2882.97	3527.82	3218.45	3478.92	2749.64	2344.11	3213.46	3462.43	3180.53	3184.93	3327.98				Nov 29, 2021	0.0165876	0.0180468	0.0191665	0.010111	0.0128206	0.0127242	0.0094198	0.013009	0.0220634	0.0175027	0.0208
Nov 30, 2021	2834.97	3459.05	3157.7	3430.42	2701.73	2308.7	3146.83	3398.38	3134.84	3129.36	3277.39				Nov 30, 2021	-0.0167883	-0.0196858	-0.0190541	-0.0140386	-0.0175773	-0.0152238	-0.0209523	-0.0186718	-0.0144729	-0.0176005	-0.0153191
Dec 1, 2021	2805.65	3381.68	3070.1	3405.93	2663.88	2305.4	3064.64	3331.24	3052.56	3004.38	3231.56				Dec 1, 2021	-0.0103979	-0.0226228	-0.0281337	-0.00716584	-0.0141112	-0.00142866	-0.0264662	-0.0199546	-0.0265956	-0.0407592	-0.0140812
Dec 2, 2021	2834.28	3416.83	3101.06	3425.88	2689.7	2328.11	3106.29	3361.58	3058.02	3067.36	3256.71				Dec 2, 2021	0.0101548	0.0103409	0.0100313	0.00584005	0.00964857	0.00980129	0.0134993	0.0090671	0.00178805	0.0207464	0.00775249
Dec 3, 2021	2809.02	3329.94	3018.5	3345.04	2649.37	2312.13	3013.57	3293.16	2982.14	2992.84	3176.05				Dec 3, 2021	-0.00895226	-0.025758	-0.0269817	-0.0238782	-0.0151093	-0.0068876	-0.0303024	-0.0205632	-0.0251295	-0.0245938	-0.0250798
Dec 6, 2021	2817.63	3363.48	3014.12	3340.14	2664.78	2315.13	3050.05	3312.33	2961.83	2972.39	3194.18				Dec 6, 2021	0.00305937	0.0100222	-0.00145244	-0.00146802	0.00579963	0.00129537	0.0120316	0.00580368	-0.00683183	-0.00685878	0.0056918
Dec 7, 2021	2904.26	3481.06	3127.82	3418.24	2749.94	2375.41	3161.93	3431.46	3066.14	3067.71	3297.8				Dec 7, 2021	0.0302815	0.0343607	0.037029	0.0231131	0.0314576	0.0257055	0.0360237	0.0353363	0.0346128	0.0315673	0.0319252
Dec 8, 2021	2911.62	3506.38	3161.33	3440.61	2764.84	2381.42	3189.54	3448.66	3103.31	3088.64	3315.78				Dec 8, 2021	0.00253135	0.0072456	0.010654	0.00652531	0.00540259	0.00252816	0.008696	0.00499818	0.0120489	0.00679951	0.00543611
Dec 9, 2021	2871.27	3452.76	3101.65	3383.75	2737.27	2364.64	3144.05	3412.83	3043.12	3031.86	3256.01				Dec 9, 2021	-0.0139545	-0.0154094	-0.0190573	-0.0166663	-0.0100217	-0.00707073	-0.0143665	-0.0104445	-0.0195847	-0.0185549	-0.0181895
Dec 10, 2021	2873.64	3468.6	3085.28	3401.28	2749.25	2375.08	3130.92	3424.75	3021.32	3020.73	3282.84				Dec 10, 2021	0.000824034	0.00457657	-0.00529052	0.00516698	0.00436853	0.00440238	-0.00418297	0.00348662	-0.00719212	-0.00367843	0.00820578
Dec 13, 2021	2845.86	3418.5	3062.69	3324.96	2725.59	2355.03	3087.13	3387.85	3013.75	3037.15	3225.53				Dec 13, 2021	-0.00971422	-0.0145498	-0.00734879	-0.0226927	-0.00864396	-0.00847597	-0.0140857	-0.0108315	-0.00250834	0.00542039	-0.017612
Dec 14, 2021	2809.27	3375.66	3033.88	3297.53	2689.76	2330.79	3054.23	3334.93	2983.62	2974.47	3180.46				Dec 14, 2021	-0.0129407	-0.0126101	-0.0094516	-0.00828576	-0.0132311	-0.0103462	-0.010716	-0.0157438	-0.0100455	-0.0208527	-0.0140705
Dec 15, 2021	2857.61	3443.48	3075.26	3334.25	2739.17	2371.91	3088.32	3393.79	3015.51	3056.82	3246.14				Dec 15, 2021	0.0170627	0.0198929	0.0135465	0.0110753	0.0182011	0.0174874	0.0111027	0.0174965	0.0106293	0.0273086	0.0204398
Dec 16, 2021	2832.1	3362.15	3026.14	3306.39	2707.61	2355.25	3036.7	3325.51	2971.02	3013.63	3176.99				Dec 16, 2021	-0.00896641	-0.0239028	-0.0161019	-0.00838929	-0.0115875	-0.00704782	-0.0168578	-0.0203251	-0.0148633	-0.0142295	-0.0215309
Dec 17, 2021	2822.65	3350.72	3039.54	3282.07	2699.72	2343.82	3019.27	3304.79	3000.07	3051.18	3164.48				Dec 17, 2021	-0.00334303	-0.00340451	0.00441798	-0.00738537	-0.00292011	-0.00486608	-0.00575632	-0.00625102	0.00973163	0.0123831	-0.00394673
Dec 20, 2021	2783.11	3295.63	2976.09	3193.51	2657.7	2319.78	2950.11	3253.02	2938.68	3028.76	3105.01				Dec 20, 2021	-0.0141097	-0.0165788	-0.0210968	-0.0273531	-0.0156866	-0.0103097	-0.023174	-0.0157882	-0.0206744	-0.0073761	-0.0189712
Dec 21, 2021	2844.69	3400.14	3063.49	3266.68	2717.83	2358.51	3064.01	3341.12	3005.06	3101.23	3194.21				Dec 21, 2021	0.0218858	0.0312207	0.0289471	0.0226551	0.0223723	0.0165611	0.0378854	0.0267226	0.0223347	0.0236481	0.0283248
Dec 22, 2021	2869.55	3432.4	3086.36	3299.19	2741.9	2377.41	3083.12	3371.3	3018.36	3114.82	3236.94				Dec 22, 2021	0.00870218	0.00944136	0.00743501	0.00990249	0.00881991	0.00797906	0.00621657	0.00899234	0.00441677	0.00437223	0.0132871
Dec 23, 2021	2893.37	3459.54	3105.95	3351.27	2755.8	2398.89	3099.83	3394.34	3041.17	3134.9	3265.16				Dec 23, 2021	0.00826773	0.00787562	0.00632852	0.0156618	0.00505703	0.00899364	0.00540455	0.00680885	0.00752999	0.00642463	0.00868155
Dec 24, 2021	2895.28	3460.04	3105.42	3351.49	2756.14	2400.67	3100.29	3393.72	3039.29	3135.91	3266.03				Dec 24, 2021	0.000660602	0.000143939	-0.000171299	6.5943e-05	0.000122643	0.000744651	0.000149674	-0.000181495	-0.000618703	0.000320852	0.00026427
Dec 27, 2021	2926.95	3503.92	3117.38	3382.86	2780.07	2429.9	3120.31	3428.55	3041.07	3168.49	3309.51				Dec 27, 2021	0.0108763	0.0126028	0.00384458	0.00931648	0.00864495	0.0121002	0.00643477	0.0102102	0.000583189	0.0103367	0.0132268
Dec 28, 2021	2923.45	3478.4	3094.17	3381.5	2769.66	2430.16	3098.05	3409.33	3020.8	3155.44	3293.72				Dec 28, 2021	-0.00119684	-0.0073105	-0.00747321	-0.000402995	-0.00375153	0.000109052	-0.00716045	-0.00562047	-0.00668443	-0.00412782	-0.00478251
Dec 29, 2021	2918.62	3466.41	3085.22	3364.7	2766.7	2432.61	3080.46	3395.08	3018.37	3160.15	3282.03				Dec 29, 2021	-0.00165318	-0.00345093	-0.00289835	-0.00497941	-0.00107074	0.00100807	-0.00569201	-0.00418817	-0.000807064	0.00149218	-0.00355762
Dec 30, 2021	2908.14	3474.86	3110.08	3378.79	2765.42	2421.38	3112.52	3397.36	3040.09	3162.21	3286.02				Dec 30, 2021	-0.00359445	0.00243529	0.00802775	0.00417737	-0.000463475	-0.00463084	0.0103534	0.000671923	0.00717149	0.000651656	0.0012165
Dec 31, 2021	2902.34	3450.04	3094.63	3379.34	2756.93	2422.24	3097.08	3387.24	3028.7	3141.71	3270.64				Dec 31, 2021	-0.00199811	-0.00716951	-0.00497977	0.000163359	-0.00307515	0.000355107	-0.00497263	-0.00298529	-0.0037533	-0.00650233	-0.00469203
Jan 3, 2022	2915.31	3488.03	3115.5	3448.82	2772.54	2423.59	3123.72	3405.19	3043.74	3104.33	3319.94				Jan 3, 2022	0.00445954	0.0109513	0.00672162	0.0203514	0.00564902	0.000560069	0.00856454	0.00528619	0.00495288	-0.0119696	0.0149613
Jan 4, 2022	2911.49	3434.92	3051.1	3484.48	2749.27	2428.73	3067.87	3363.85	2978.03	3033.11	3288.72				Jan 4, 2022	-0.00131015	-0.0153449	-0.0208894	0.0102878	-0.00842989	0.00211775	-0.0180424	-0.012214	-0.0218253	-0.023211	-0.00944737
Jan 5, 2022	2848.42	3319.15	2940.39	3418.67	2681.83	2387.82	2972.45	3250.82	2866.16	2933.39	3188.76				Jan 5, 2022	-0.0219008	-0.034285	-0.0369593	-0.0190669	-0.0248345	-0.0169902	-0.0315943	-0.0341798	-0.0382892	-0.0334294	-0.0308653
Jan 6, 2022	2821.86	3322.2	2946	3403.17	2673.22	2375.31	2988.33	3252.41	2854.87	2956.63	3176.86				Jan 6, 2022	-0.00936855	0.000919693	0.00190507	-0.00454482	-0.00321528	-0.00525035	0.00532683	0.000489295	-0.0039458	0.00789305	-0.00374009
Jan 7, 2022	2779.36	3292.09	2912.88	3376.74	2658.9	2354.42	2971.45	3237.36	2823.02	2952.95	3139.71				Jan 7, 2022	-0.0151766	-0.00910459	-0.0113067	-0.00779542	-0.00537198	-0.00883524	-0.00566465	-0.00463653	-0.0112184	-0.00124611	-0.0117625
Jan 10, 2022	2778.32	3296.11	2919.45	3372.29	2656.58	2346.98	2953.5	3236.23	2839.11	2987.27	3148.58				Jan 10, 2022	-0.000373897	0.00122067	0.00225399	-0.0013193	-0.00087518	-0.00316204	-0.00605948	-0.000350964	0.00568127	0.0115563	0.00282143
Jan 11, 2022	2796.38	3351.31	2975.73	3405.29	2690.49	2364.18	3019.76	3280.74	2889.95	3021.53	3191.18				Jan 11, 2022	0.00647929	0.0166077	0.0190955	0.00973659	0.0126845	0.00729845	0.0221855	0.0136612	0.0177503	0.0114021	0.0134382
Jan 12, 2022	2817.31	3374.12	2989.29	3464.67	2700.85	2381.13	3043.04	3309.25	2899.89	3005.33	3220.58				Jan 12, 2022	0.00745751	0.00678294	0.0045445	0.017287	0.00384395	0.00714604	0.00768065	0.00865287	0.0034336	-0.00537595	0.0091704
Jan 13, 2022	2768.93	3282.59	2898.3	3440.79	2646.97	2348.94	2957.2	3228.64	2820.7	2912.01	3147.23				Jan 13, 2022	-0.0173244	-0.0275009	-0.0309102	-0.0069163	-0.0201502	-0.0136131	-0.0286138	-0.0246615	-0.0276888	-0.0315455	-0.0230385
Jan 14, 2022	2756.26	3298.63	2901.72	3442.7	2648.43	2341.37	2949.79	3232.26	2830.08	2930.44	3155.96				Jan 14, 2022	-0.0045852	0.00487327	0.00118103	0.000556404	0.000549911	-0.00322751	-0.00250991	0.00111873	0.00332131	0.00630937	0.00276908
Jan 17, 2022	2759.81	3296.84	2898.64	3450.67	2651.18	2345.3	2946.79	3230.86	2828.01	2931.4	3157.42				Jan 17, 2022	0.00128642	-0.000541281	-0.00106545	0.00231237	0.00103857	0.00167881	-0.00101618	-0.000431371	-0.000732402	0.000328907	0.00046251
Jan 18, 2022	2698.46	3213.02	2816.78	3381.63	2597.19	2302.81	2886.41	3158.7	2742.44	2889.16	3081.25				Jan 18, 2022	-0.0224788	-0.0257544	-0.0286459	-0.0202106	-0.0205747	-0.0182828	-0.0207022	-0.0225884	-0.0307252	-0.0145136	-0.024418
Jan 19, 2022	2666.82	3180.04	2784.68	3285.33	2574.02	2274.19	2861.85	3136.09	2710.29	2882.65	3029.91				Jan 19, 2022	-0.011796	-0.0103179	-0.0114603	-0.0288919	-0.00896315	-0.0125088	-0.00854559	-0.00718216	-0.0117928	-0.00225648	-0.0168051
Jan 20, 2022	2644.56	3160.87	2782.1	3264.78	2562.44	2256.45	2879.44	3136.24	2705.57	2880.23	3000.05				Jan 20, 2022	-0.00838168	-0.00604458	-0.000926208	-0.00627412	-0.00450622	-0.00783073	0.00612756	4.68725e-05	-0.00174488	-0.000839164	-0.00990264
Jan 21, 2022	2594.39	3048.96	2693.16	3183.29	2501.42	2217.9	2785.82	3029.92	2622.38	2805.57	2917.3				Jan 21, 2022	-0.0191518	-0.036049	-0.0324934	-0.0252778	-0.0241009	-0.0172297	-0.0330553	-0.0344901	-0.0312281	-0.0262623	-0.0279684
Jan 24, 2022	2593.77	3055.48	2686.45	3145.05	2489.14	2215.14	2766.58	3024.2	2620.39	2838.48	2916.59				Jan 24, 2022	-0.000241319	0.00213615	-0.00249535	-0.0120861	-0.0049233	-0.00124429	-0.00693037	-0.00188896	-0.000760285	0.0116609	-0.000243405
Jan 25, 2022	2535.71	2978.47	2615.93	3073.55	2440.21	2176.96	2710.21	2946.83	2550.99	2733.28	2841.37				Jan 25, 2022	-0.022636	-0.0255267	-0.0265976	-0.0229949	-0.0198524	-0.0173875	-0.0205858	-0.0259163	-0.0268401	-0.0377656	-0.0261291
Jan 26, 2022	2535.22	2973.85	2603.16	3071.17	2445.21	2177.91	2691.31	2950.53	2539.62	2706.25	2843.05				Jan 26, 2022	-0.000193258	-0.00155234	-0.00489703	-0.000774974	0.00204772	0.000437211	-0.00699844	0.0012548	-0.00446823	-0.00993843	0.00058933
Jan 27, 2022	2470.55	2933.02	2553.86	2957.54	2423.66	2141.68	2664.67	2920.49	2480.94	2679.2	2770				Jan 27, 2022	-0.02584	-0.0138224	-0.0191186	-0.0376994	-0.00885303	-0.0167774	-0.00994711	-0.0102348	-0.0233782	-0.0100464	-0.026029
Jan 28, 2022	2512.53	3037.05	2651.77	2971.87	2498.3	2175.68	2774.76	3013.89	2550.57	2750.55	2833.79				Jan 28, 2022	0.0168494	0.0348543	0.0376222	0.00483354	0.0303305	0.015753	0.0404859	0.0314802	0.027679	0.0262801	0.0227681
Jan 31, 2022	2585.07	3162.79	2764.26	3076.5	2562.07	2225.22	2888.85	3118.82	2658.5	2855.86	2950.94				Jan 31, 2022	0.0284624	0.0405669	0.0415471	0.0345999	0.025205	0.0225131	0.0402932	0.0342248	0.0414475	0.0375747	0.040509
Feb 1, 2022	2607.6	3196.25	2807.72	3108.54	2586.84	2238.24	2928	3151.8	2697.18	2876.04	2969.27				Feb 1, 2022	0.00867766	0.0105243	0.0155969	0.0103615	0.00962154	0.00583316	0.0134618	0.0105203	0.0144443	0.00704201	0.00619
Feb 2, 2022	2637.84	3186.14	2785.19	3118.48	2584.84	2261.24	2861.85	3141.38	2696.03	2854.68	2991.45				Feb 2, 2022	0.0115309	-0.0031684	-0.00805668	0.00319126	-0.000771122	0.0102226	-0.0228506	-0.00331216	-0.000428688	-0.00745704	0.00744243
Feb 3, 2022	2564.42	3036.93	2688.32	3070.76	2520.46	2214.3	2771.43	3001.59	2601.41	2790.11	2900.82				Feb 3, 2022	-0.0282304	-0.0479633	-0.0353982	-0.0154219	-0.0252241	-0.0209761	-0.0321062	-0.0455223	-0.0357252	-0.0228766	-0.0307641
Feb 4, 2022	2577.03	3093.32	2718.28	3081.53	2552.26	2218.08	2824.22	3059.27	2629.06	2857.83	2945.06				Feb 4, 2022	0.00490796	0.0183955	0.011081	0.00350407	0.0125398	0.00170834	0.0188688	0.0190362	0.0105743	0.0239801	0.0151361
Feb 7, 2022	2577.7	3065.8	2704.78	3076.11	2543.33	2216.58	2809.59	3033.37	2620.93	2858.67	2932.69				Feb 7, 2022	0.000257239	-0.00893315	-0.00497876	-0.00176106	-0.00350538	-0.000678293	-0.00519543	-0.00850178	-0.0031002	0.000292837	-0.00420808
Feb 8, 2022	2590.62	3097.77	2695.7	3098.19	2554.33	2231.52	2835.93	3045.3	2592.06	2897.62	2968.36				Feb 8, 2022	0.00499893	0.0103723	-0.00336267	0.00715193	0.0043161	0.0067184	0.00933349	0.00392553	-0.0110736	0.0135353	0.0120882
Feb 9, 2022	2656.68	3184.17	2783.68	3178.92	2612.66	2279.38	2921.74	3129.25	2674.03	2980.97	3046.22				Feb 9, 2022	0.025183	0.0275088	0.0321163	0.0257231	0.0225789	0.0212187	0.0298087	0.0271936	0.0311326	0.0283573	0.0258906
Feb 10, 2022	2620.76	3120.16	2724.7	3141.49	2579.39	2253.45	2875.43	3085.06	2616.63	2954.19	2987.93				Feb 10, 2022	-0.013614	-0.0203083	-0.0214144	-0.011844	-0.012819	-0.011438	-0.0159761	-0.0142222	-0.0217002	-0.00902257	-0.0193187
Feb 11, 2022	2551.09	3020.6	2644.42	3051.27	2519.9	2208.7	2800.84	3003.43	2542.34	2877.98	2889.19				Feb 11, 2022	-0.0269436	-0.0324278	-0.0299081	-0.0291396	-0.0233318	-0.0200591	-0.0262846	-0.0268181	-0.0288012	-0.0261355	-0.033606
Feb 14, 2022	2519.58	3015.53	2620.79	3024.98	2504.4	2187.79	2778.99	2990.84	2514.7	2877.03	2882.04				Feb 14, 2022	-0.0124281	-0.00167856	-0.00897597	-0.00865276	-0.00616883	-0.00951174	-0.00783111	-0.00419935	-0.0109322	-0.000330147	-0.00247816
Feb 15, 2022	2579.79	3096.09	2692.73	3110.89	2553.6	2230.92	2838.83	3051.48	2592.13	2937.25	2969.8				Feb 15, 2022	0.0236154	0.026365	0.0270809	0.0280037	0.0194549	0.019519	0.0213048	0.0200721	0.0303276	0.0207142	0.0299966
Feb 16, 2022	2590.29	3082.75	2683.28	3144.78	2556.31	2240.45	2821.02	3047.73	2586.11	2913.6	2979.01				Feb 16, 2022	0.00406261	-0.00431861	-0.00351674	0.0108335	0.00105834	0.00426313	-0.00629418	-0.00122967	-0.00232511	-0.00808503	0.00309575
Feb 17, 2022	2520.61	2984.45	2596.01	3071.31	2490.96	2203.22	2732.19	2963.87	2516.82	2834.6	2889.63				Feb 17, 2022	-0.0272681	-0.0324072	-0.0330647	-0.0236395	-0.0258967	-0.0167564	-0.0319943	-0.0279005	-0.027159	-0.027489	-0.0304623
Feb 18, 2022	2477.57	2932.03	2541.86	3033.01	2450.81	2184.77	2658.46	2908.15	2478.45	2789.87	2839.75				Feb 18, 2022	-0.0172263	-0.0177208	-0.0210772	-0.0125483	-0.0162472	-0.008408	-0.0273553	-0.0189777	-0.0153624	-0.0159062	-0.0174121
Feb 21, 2022	2466.93	2923.88	2534.62	3023.61	2441.38	2176.7	2643.68	2889.87	2470.07	2788.98	2836.02				Feb 21, 2022	-0.00430054	-0.00278283	-0.00285158	-0.00310438	-0.00385553	-0.00370013	-0.00557776	-0.00630804	-0.00338687	-0.000318346	-0.0013133
Feb 22, 2022	2451.89	2882.78	2503.13	2961.95	2424.45	2157.4	2607.7	2854.2	2441.33	2766.86	2792.73				Feb 22, 2022	-0.00611489	-0.0141578	-0.0125046	-0.020601	-0.00696081	-0.00890663	-0.0137025	-0.0124196	-0.0117027	-0.00796139	-0.0153824
Feb 23, 2022	2416.77	2812.68	2444.86	2921.43	2383.59	2130.07	2548.81	2800.38	2392.82	2710.42	2729.11				Feb 23, 2022	-0.0144293	-0.0246184	-0.0235537	-0.0137749	-0.0169957	-0.0127475	-0.0228409	-0.0190358	-0.0200699	-0.0206102	-0.023043
Feb 24, 2022	2449.59	2892.95	2522.16	2922.93	2425.7	2142.53	2599.48	2862.1	2472.31	2863.28	2799.36				Feb 24, 2022	0.01349	0.0281401	0.0311271	0.000512973	0.0175111	0.00583252	0.0196852	0.0218001	0.0326795	0.0548625	0.0254138
Feb 25, 2022	2501.96	2934.66	2568.6	2981.27	2471.84	2189.9	2651.89	2904.32	2519.33	2903.91	2846.95				Feb 25, 2022	0.0211509	0.0143145	0.0182473	0.0197635	0.0188455	0.0218653	0.0199619	0.014645	0.01884	0.0140917	0.016856
Feb 28, 2022	2508.3	2937.4	2581.6	3013.02	2477.86	2205.01	2654.67	2911.97	2553.95	2980.8	2867.14				Feb 28, 2022	0.00253081	0.000934596	0.00504952	0.0105922	0.00242964	0.00687526	0.0010455	0.00262985	0.0136458	0.0261356	0.00706957
Mar 1, 2022	2477.58	2884.6	2535.21	2950.27	2442.89	2178.93	2600.97	2869.69	2524.83	2972.15	2825.09				Mar 1, 2022	-0.0123222	-0.0181403	-0.0181344	-0.0210455	-0.0142131	-0.0118958	-0.0204359	-0.0146248	-0.0114671	-0.00290915	-0.0147751
Mar 2, 2022	2500.99	2919.66	2549.35	2966.64	2463.4	2204.49	2615.69	2893.65	2530.71	3016.09	2861.19				Mar 2, 2022	0.00940398	0.012084	0.00556352	0.00553398	0.00836034	0.0116604	0.00564539	0.00831397	0.00232656	0.0146787	0.012696
Mar 3, 2022	2480.9	2855.82	2491.53	2917.86	2429.19	2194.45	2553.41	2844.48	2480.25	2960.43	2802.49				Mar 3, 2022	-0.00806365	-0.0221116	-0.022943	-0.0165809	-0.0139834	-0.00456384	-0.0240982	-0.0171394	-0.0201393	-0.0186274	-0.02073
Mar 4, 2022	2440.19	2783.13	2422.46	2820.3	2378.09	2161.54	2470.36	2772.06	2427.97	2923.91	2734.32				Mar 4, 2022	-0.0165451	-0.0257807	-0.0281122	-0.0340083	-0.0212611	-0.0151101	-0.0330658	-0.0257899	-0.0213055	-0.0124148	-0.0246234
Mar 7, 2022	2362.09	2655.62	2315.66	2698.73	2299.56	2092.98	2351.82	2651.52	2348.08	2826.49	2625.51				Mar 7, 2022	-0.0325316	-0.0468999	-0.0450896	-0.0440609	-0.0335803	-0.032234	-0.0491765	-0.0444577	-0.033455	-0.0338847	-0.0406072
Mar 8, 2022	2340.57	2652.17	2317.61	2685.07	2287.83	2080.2	2340.5	2634.71	2363.62	2776.98	2616.09				Mar 8, 2022	-0.00915277	-0.00129922	0.000839581	-0.00507598	-0.00511316	-0.00612149	-0.00482236	-0.00635919	0.00659425	-0.0176724	-0.00359623
Mar 9, 2022	2405.89	2767.99	2417.72	2765.36	2369.13	2136.05	2451.78	2740.29	2442.73	2870.89	2714.46				Mar 9, 2022	0.0275284	0.0427436	0.0422894	0.0294644	0.0349207	0.0264947	0.0464472	0.0392899	0.0329244	0.0332584	0.0369133
Mar 10, 2022	2396.38	2725.55	2379.56	2772.19	2353.96	2134.06	2401.53	2716.97	2417.83	2867.08	2683.92				Mar 10, 2022	-0.00396146	-0.0154527	-0.0159064	0.0024668	-0.00642377	-0.000932059	-0.0207087	-0.00854684	-0.0102466	-0.00132869	-0.0113161
Mar 11, 2022	2346.21	2654.94	2311.34	2700.66	2315.35	2104.61	2334.57	2650.79	2353.34	2799.32	2615.25				Mar 11, 2022	-0.0211576	-0.0262475	-0.0290881	-0.0261415	-0.0165381	-0.0138956	-0.0282775	-0.0246585	-0.0270361	-0.0239161	-0.0259172
Mar 14, 2022	2314.54	2583.31	2258.5	2628.37	2279.56	2076.53	2271.99	2580.01	2297.52	2728.47	2542.17				Mar 14, 2022	-0.0135899	-0.0273502	-0.0231287	-0.0271301	-0.015581	-0.0134319	-0.0271721	-0.027064	-0.0240058	-0.0256344	-0.0283409
Mar 15, 2022	2343.51	2653.22	2307.2	2665.55	2317.94	2094.13	2319.23	2622.9	2330.26	2787.97	2609.46				Mar 15, 2022	0.0124376	0.0267036	0.0213334	0.0140454	0.0166964	0.00843946	0.0205813	0.0164873	0.0141522	0.0215702	0.0261225
Mar 16, 2022	2425.54	2817.17	2462.95	2800.32	2408.46	2143.76	2515.43	2779.73	2458.32	2827.35	2745.63				Mar 16, 2022	0.034406	0.0599578	0.0653244	0.0493215	0.0383112	0.0234221	0.0812084	0.0580718	0.0534983	0.0140272	0.0508699
Mar 17, 2022	2484.74	2857.86	2517.17	2856.95	2460.12	2185.14	2567.05	2845.12	2520.7	2889.07	2781.59				Mar 17, 2022	0.0241126	0.0143424	0.0217783	0.0200238	0.0212205	0.0191177	0.0203124	0.0232522	0.0250568	0.0215937	0.0130096
Mar 18, 2022	2523.72	2935.54	2584.92	2901.87	2503.94	2205.82	2642.8	2902.95	2576.7	2961.82	2841.64				Mar 18, 2022	0.0155656	0.0268166	0.0265573	0.0155993	0.0176546	0.00941852	0.0290804	0.0201233	0.0219736	0.0248693	0.0213583
Mar 21, 2022	2516.16	2908.24	2554.43	2896.16	2491.6	2205.89	2596.47	2879.48	2558.58	2950.57	2833.86				Mar 21, 2022	-0.00299769	-0.00934231	-0.0118631	-0.00197033	-0.00493801	3.30938e-05	-0.0176865	-0.00811947	-0.00705748	-0.00380524	-0.00273809
Mar 22, 2022	2533.32	2976.36	2619.68	2941.67	2527.72	2220.16	2668.7	2942.99	2613.91	3021.71	2892				Mar 22, 2022	0.0067928	0.023152	0.0252219	0.0155941	0.0143914	0.0064455	0.027439	0.0218167	0.0213944	0.0238262	0.0203075
Mar 23, 2022	2511.92	2931.82	2579.78	2951.73	2498.77	2207.69	2634.17	2907.02	2577.95	3009.86	2864.33				Mar 23, 2022	-0.00848172	-0.0150784	-0.0153473	0.00341229	-0.0115195	-0.00562893	-0.0130226	-0.0122979	-0.0138538	-0.00393132	-0.00961348
Mar 24, 2022	2558.34	2983.88	2623.93	3009.79	2538.12	2236.4	2653.14	2946.55	2620.3	3045.58	2924.9				Mar 24, 2022	0.0183136	0.0176034	0.0169698	0.0194795	0.0156247	0.012918	0.00717646	0.0135082	0.016297	0.0117971	0.0209241
Mar 25, 2022	2555.59	2964.78	2588.88	2986.59	2527.94	2236.49	2620.68	2925.07	2585.58	3028.47	2907.91				Mar 25, 2022	-0.00107588	-0.00642197	-0.0134513	-0.00773971	-0.00401733	4.2031e-05	-0.0123108	-0.00731863	-0.0133393	-0.00563283	-0.00582431
Mar 28, 2022	2558.38	3010.31	2629.62	2992.57	2549.61	2236.05	2662.35	2963.86	2622.12	3054.08	2943.81				Mar 28, 2022	0.00108878	0.0152392	0.0156171	0.00200329	0.00853644	-0.000198992	0.0157772	0.0131758	0.014034	0.00842054	0.0122683
Mar 29, 2022	2611.63	3083.34	2710.57	3067.69	2600	2267.18	2739.64	3037.87	2689.68	3089.24	3001.07				Mar 29, 2022	0.0206007	0.0239707	0.0303177	0.02479	0.0195702	0.0138298	0.028614	0.0246645	0.0254375	0.0114487	0.0192659
Mar 30, 2022	2585.66	3034.58	2668.68	3062.26	2578.52	2254.48	2693.15	3001.18	2662.47	3065.37	2962.63				Mar 30, 2022	-0.00999492	-0.0159417	-0.0155746	-0.00177098	-0.0082974	-0.00561785	-0.0171143	-0.0121501	-0.0101698	-0.00775812	-0.0128915
Mar 31, 2022	2550.41	2976.72	2621.49	3017.5	2541.39	2232.66	2633.61	2951.14	2631.11	3049.85	2908.34				Mar 31, 2022	-0.0137239	-0.0192507	-0.0178415	-0.0147252	-0.0145025	-0.00972832	-0.0223541	-0.0168143	-0.0118485	-0.00507685	-0.018497
Apr 1, 2022	2536.81	2987.58	2652.57	3000.51	2549.87	2223.77	2651.48	2959.33	2664.68	3062.69	2906.29				Apr 1, 2022	-0.00534634	0.00364301	0.011788	-0.0056464	0.0033312	-0.0039902	0.00676056	0.00276899	0.0126812	0.00420252	-0.000705119
Apr 4, 2022	2558.62	3068.82	2714.05	3049.17	2590.34	2243.26	2729.89	3032.95	2714.75	3106.14	2971.49				Apr 4, 2022	0.00855987	0.0268281	0.0229111	0.0160891	0.015744	0.00872756	0.0291452	0.0245739	0.0186137	0.0140881	0.0221862
Apr 5, 2022	2503.82	2993.65	2651.95	2981.83	2550.84	2207.67	2666.9	2976.1	2665.9	3063.24	2894.31				Apr 5, 2022	-0.0216521	-0.0248001	-0.0231483	-0.0223342	-0.0153661	-0.0159921	-0.0233438	-0.0189234	-0.0181559	-0.0139073	-0.0263154
Apr 6, 2022	2446.82	2902.61	2576.47	2898.59	2495.18	2165.67	2583.74	2883.28	2602.2	2990.5	2816.38				Apr 6, 2022	-0.0230275	-0.0308824	-0.0288715	-0.0283107	-0.0220611	-0.0192065	-0.0316791	-0.0316842	-0.0241856	-0.0240356	-0.0272951
Apr 7, 2022	2434.5	2888.48	2570.72	2854	2489.44	2161.2	2557.05	2867.01	2602.26	3007.53	2804.96				Apr 7, 2022	-0.005047	-0.00487888	-0.00223384	-0.0155032	-0.00230389	-0.00206662	-0.0103864	-0.00566026	2.22886e-05	0.00567922	-0.00406274
Apr 8, 2022	2408.87	2846.67	2544.03	2831.1	2468.28	2148	2530.73	2828.95	2577.31	2978.54	2763.43				Apr 8, 2022	-0.0105832	-0.0145812	-0.0104389	-0.00805865	-0.00853341	-0.00612737	-0.0103449	-0.0133605	-0.00963486	-0.00968389	-0.0149145
Apr 11, 2022	2363.68	2786.91	2488.83	2774.77	2425.43	2116.57	2488.12	2769.3	2520.2	2986.16	2701.22				Apr 11, 2022	-0.018938	-0.0212172	-0.0219371	-0.020095	-0.0175127	-0.0147417	-0.0169792	-0.0213117	-0.0224056	0.0025547	-0.0227724
Apr 12, 2022	2344.52	2771.14	2471.4	2761.23	2410.39	2109.83	2473.45	2757.67	2505.09	2987.98	2689.14				Apr 12, 2022	-0.00813945	-0.00567575	-0.00702793	-0.00489235	-0.00622109	-0.00318711	-0.00591346	-0.00420809	-0.00601679	0.000608288	-0.00447986
Apr 13, 2022	2380.82	2822.92	2518.35	2819.85	2443.42	2142.88	2514.82	2803.68	2550.75	3069.93	2745.37				Apr 13, 2022	0.0153651	0.0185159	0.0188203	0.0210082	0.0136101	0.0155419	0.0165873	0.0165463	0.0180648	0.0270565	0.0206933
Apr 14, 2022	2349.76	2756.57	2471.41	2797.51	2407.05	2117.18	2467.28	2751.97	2509.39	3017.9	2685.64				Apr 14, 2022	-0.0131339	-0.0237857	-0.0188147	-0.00795323	-0.0149955	-0.0120648	-0.0190845	-0.0186173	-0.0163493	-0.0170932	-0.0219961
Apr 15, 2022	2341.86	2756.03	2470.86	2790.95	2404.31	2109.95	2465.98	2749.84	2508.61	3017.36	2683.74				Apr 15, 2022	-0.00336728	-0.000194826	-0.000222165	-0.00234877	-0.00114022	-0.00342171	-0.000527034	-0.000773927	-0.000310881	-0.000179943	-0.000708089
Apr 18, 2022	2334.83	2756.33	2450.47	2788.26	2395.41	2106.87	2454.76	2745.57	2484.64	2969.24	2682.36				Apr 18, 2022	-0.00300555	0.000107758	-0.00828968	-0.000965728	-0.00371064	-0.00146177	-0.00456396	-0.00155257	-0.00960105	-0.0160749	-0.000515831
Apr 19, 2022	2378.31	2807.27	2485.84	2834.88	2426.55	2127.15	2492.33	2787.41	2510.4	3025.11	2735.36				Apr 19, 2022	0.018449	0.0183138	0.0143336	0.016584	0.0129194	0.00958245	0.0151911	0.0151213	0.0103171	0.0186421	0.0195694
Apr 20, 2022	2391.18	2745.65	2448.03	2819.18	2417.44	2135.74	2451.83	2732.1	2473.79	3007.99	2708.16				Apr 20, 2022	0.00539933	-0.0221953	-0.0153262	-0.00555602	-0.00376467	0.0040306	-0.0163829	-0.0200398	-0.0146923	-0.0056767	-0.00999397
Apr 21, 2022	2362.04	2676.88	2385.29	2764.93	2371.82	2112.04	2384.64	2662.01	2409.29	2919.94	2652.93				Apr 21, 2022	-0.0122621	-0.0253651	-0.0259637	-0.0194297	-0.0190524	-0.0111617	-0.0277861	-0.025992	-0.0264176	-0.0297097	-0.0206055
Apr 22, 2022	2289.42	2609.16	2319.51	2701.72	2306.3	2063.14	2318.93	2588.68	2353.8	2855.72	2583.86				Apr 22, 2022	-0.0312289	-0.0256236	-0.0279643	-0.0231256	-0.0280105	-0.0234223	-0.0279414	-0.0279296	-0.0233027	-0.0222391	-0.026381
Apr 25, 2022	2290.45	2641.22	2340.04	2679.43	2320.68	2055.74	2334.71	2604.32	2364.05	2911.9	2608.24				Apr 25, 2022	0.000452415	0.0122118	0.00881206	-0.00828563	0.0062153	-0.0035932	0.00677923	0.00602081	0.00434352	0.0194822	0.00938934
Apr 26, 2022	2233.28	2542.37	2250.51	2603.03	2253.12	2013.68	2264.59	2528.82	2280.32	2815.82	2508.72				Apr 26, 2022	-0.025276	-0.0381442	-0.039012	-0.0289279	-0.0295457	-0.0206764	-0.0304909	-0.0294192	-0.0360584	-0.033553	-0.0388991
Apr 27, 2022	2210.33	2549.04	2262.16	2602.43	2256.88	1994.65	2294.76	2529.78	2276.3	2773.43	2504.1				Apr 27, 2022	-0.0103331	0.00261892	0.00516369	-0.000228606	0.00167051	-0.00949532	0.0132319	0.000379157	-0.00176227	-0.015168	-0.00184607
Apr 28, 2022	2274.36	2660.32	2325.69	2651.1	2318.89	2038.23	2384.77	2631.33	2314.54	2832.6	2582.18				Apr 28, 2022	0.0285565	0.0427292	0.0276962	0.0185286	0.0271044	0.0216132	0.0384761	0.0393594	0.0166562	0.0211123	0.0307054
Apr 29, 2022	2230.63	2571.78	2278.72	2636.93	2253.41	1999.35	2326.06	2570.61	2280.51	2740.51	2502.07				Apr 29, 2022	-0.0194147	-0.0338486	-0.0204038	-0.00535966	-0.0286453	-0.0192562	-0.024929	-0.0233489	-0.0148088	-0.0330539	-0.0315172
May 2, 2022	2240.72	2616.77	2310.02	2658.77	2265.07	2009.4	2344.66	2600.62	2308.03	2775.47	2541.74				May 2, 2022	0.00451453	0.017344	0.013644	0.00824561	0.00516325	0.00501403	0.00796371	0.0116082	0.0119922	0.0126797	0.0157305
May 3, 2022	2235.55	2613.52	2315.72	2674.75	2260.95	2010.19	2341.63	2593.01	2326.01	2745.71	2544.03				May 3, 2022	-0.00230907	-0.001242	0.00246447	0.00599531	-0.00182368	0.000393074	-0.00129143	-0.00292974	0.0077626	-0.0107808	0.000903305
May 4, 2022	2282.59	2687.47	2376.14	2726.28	2305.52	2039.78	2394.26	2646.77	2383.53	2760.23	2618.01				May 4, 2022	0.0208208	0.0279022	0.0257537	0.0190817	0.0195234	0.0146132	0.022229	0.0205218	0.0244278	0.00527322	0.0286631
May 5, 2022	2215.11	2545.46	2253.29	2659.7	2221.33	1987.92	2265.37	2529.15	2272.21	2628.69	2494.86				May 5, 2022	-0.0300088	-0.0542904	-0.0530847	-0.0247247	-0.0371992	-0.0257556	-0.0553378	-0.0454579	-0.0478323	-0.0488272	-0.0481819
May 6, 2022	2179.63	2497.32	2186.34	2630.29	2180.79	1965.13	2207.67	2472.82	2201.89	2533.73	2458.36				May 6, 2022	-0.016146	-0.019092	-0.0301597	-0.0111196	-0.0184226	-0.0115289	-0.0258	-0.0225257	-0.0314355	-0.0367958	-0.0147357
May 9, 2022	2090.05	2377.62	2061.54	2506.05	2094.24	1898.2	2096.39	2370.46	2075.84	2392.22	2335.71				May 9, 2022	-0.0419634	-0.0491185	-0.058777	-0.0483863	-0.0404956	-0.0346518	-0.0517232	-0.042274	-0.0589512	-0.0574704	-0.0511785
May 10, 2022	2102.68	2399.01	2074.93	2510.97	2108.41	1914.36	2097.13	2384.23	2090.43	2422.01	2362.65				May 10, 2022	0.00602472	0.00895783	0.00647269	0.00196013	0.0067434	0.00847519	0.000356264	0.00579219	0.00700438	0.0123785	0.0114654
May 11, 2022	2074.31	2334.62	2025.42	2469.45	2069.88	1893.04	2053.68	2338.95	2039.48	2367.46	2296.62				May 11, 2022	-0.0135885	-0.0272095	-0.0241498	-0.0166713	-0.0184435	-0.0111994	-0.0209369	-0.0191724	-0.0246735	-0.0227835	-0.0283463
May 12, 2022	2075.35	2332.03	2037.34	2442.53	2057.34	1883.96	2048.55	2325.92	2048.23	2391.42	2292.42				May 12, 2022	0.000503174	-0.00111172	0.00586991	-0.0109627	-0.00607335	-0.004807	-0.0025001	-0.00558859	0.00428259	0.010073	-0.00182783
May 13, 2022	2143.66	2437.36	2137.16	2543.55	2122.72	1934.76	2152.08	2417.89	2138.17	2493.77	2391.37				May 13, 2022	0.0323834	0.0441789	0.0478304	0.0405244	0.031282	0.0266089	0.0492992	0.038778	0.0429714	0.0419078	0.0422592
May 16, 2022	2127.88	2397.98	2106.67	2517.14	2106.21	1925.86	2114.22	2388.54	2120.59	2444.62	2355.48				May 16, 2022	-0.00738519	-0.01629	-0.0143703	-0.0104366	-0.00780816	-0.0046117	-0.0177475	-0.0122126	-0.00825315	-0.0199084	-0.0151248
May 17, 2022	2175.91	2473.36	2176.75	2613.43	2161.03	1969.56	2185.67	2455.21	2187.83	2474.15	2429.72				May 17, 2022	0.0223175	0.0309501	0.0327254	0.0375402	0.0256958	0.0224345	0.0332351	0.0275317	0.0312153	0.0120072	0.0310319
May 18, 2022	2119.11	2365.6	2101.13	2560.88	2096.59	1920.47	2106.45	2367.15	2122.74	2393.71	2334.84				May 18, 2022	-0.0264475	-0.0445447	-0.0353586	-0.0203134	-0.0302718	-0.0252387	-0.0369155	-0.0365256	-0.0302015	-0.0330525	-0.0398297
May 19, 2022	2120.42	2362.54	2122.11	2564.02	2090.64	1901.82	2117.43	2353.85	2141.73	2397.9	2342.39				May 19, 2022	0.00061752	-0.00129565	0.00993842	0.00122695	-0.00284341	-0.00975705	0.00519949	-0.00563569	0.00890572	0.00174889	0.00322798
May 20, 2022	2123.21	2366.28	2127.1	2564.85	2103.66	1916.68	2128.59	2372.26	2148.37	2445.39	2337.96				May 20, 2022	0.00131538	0.00158137	0.00234914	0.000325218	0.00620749	0.00778371	0.00525199	0.00779292	0.00309456	0.0196113	-0.00189387
May 23, 2022	2150.59	2401.25	2155.21	2588.93	2135.58	1936.89	2156.41	2400.2	2176.65	2502.73	2367.66				May 23, 2022	0.0128136	0.014672	0.0131272	0.00934156	0.0150587	0.0104854	0.0129874	0.0117065	0.0130771	0.0231791	0.0126234
May 24, 2022	2118.17	2317.96	2079.28	2524.14	2095.4	1914.29	2083.97	2324.32	2107.82	2447.9	2301.14				May 24, 2022	-0.015192	-0.0353007	-0.0358655	-0.0253431	-0.0189938	-0.0117363	-0.0341706	-0.032125	-0.0321313	-0.0221532	-0.0284988
May 25, 2022	2138.18	2357.96	2107.64	2545.53	2116.93	1930.57	2124.16	2355.55	2129.96	2487.6	2334.97				May 25, 2022	0.00940062	0.0171085	0.0135476	0.00844004	0.0102263	0.00847007	0.0191045	0.0133472	0.0104475	0.0160895	0.0145965
May 26, 2022	2170.61	2430.75	2162.2	2615.34	2149.66	1956.45	2191.57	2407.44	2173.53	2535.12	2404.58				May 26, 2022	0.015056	0.0304034	0.0255536	0.0270544	0.0153423	0.0133163	0.031238	0.0217897	0.0202475	0.0189214	0.0293762
May 27, 2022	2234.12	2511.24	2243.97	2686.98	2212.24	2005.21	2260.75	2489.22	2250.76	2608.14	2485.32				May 27, 2022	0.0288369	0.0325784	0.0371205	0.0270234	0.0286927	0.0246182	0.031078	0.0334083	0.0349154	0.0283987	0.0330253
May 30, 2022	2259.83	2516.84	2252.37	2716.74	2224.22	2024.99	2272.17	2507.86	2259.99	2611.75	2493.79				May 30, 2022	0.0114435	0.00222431	0.00373905	0.0110155	0.00540342	0.00981645	0.00504047	0.00745799	0.00409555	0.00138202	0.00340262
May 31, 2022	2240.64	2513.73	2232.88	2716.19	2215.24	2011.82	2276.22	2504.19	2228.6	2552.93	2488.33				May 31, 2022	-0.00852894	-0.00123366	-0.00868986	-0.000202101	-0.00404554	-0.00652596	0.00177909	-0.00146288	-0.0139872	-0.0227811	-0.00219344
Jun 1, 2022	2219.84	2492.39	2204.57	2684.81	2193.38	1997.78	2247.54	2488.38	2199.95	2547.93	2469.8				Jun 1, 2022	-0.00932508	-0.00852721	-0.0127602	-0.0116224	-0.00991883	-0.00700522	-0.0126781	-0.00633584	-0.0129389	-0.00195771	-0.00747301
Jun 2, 2022	2270.72	2578.43	2277.43	2745.69	2242.64	2029.6	2325.28	2558.71	2267.25	2627.86	2544.27				Jun 2, 2022	0.0226605	0.0339398	0.0325138	0.0224239	0.0222096	0.0158037	0.0340037	0.0278733	0.0301316	0.0308893	0.0297038
Jun 3, 2022	2235.49	2509.33	2223.73	2696.95	2204.08	2006.97	2272.65	2504.35	2220.07	2598.19	2481.89				Jun 3, 2022	-0.0156361	-0.0271653	-0.0238621	-0.0179102	-0.0173427	-0.0112106	-0.0228944	-0.0214756	-0.0210289	-0.0113571	-0.0248202
Jun 6, 2022	2235.9	2533.53	2248.49	2729.55	2214.28	2010.49	2306.85	2528.86	2238.86	2599.77	2501.32				Jun 6, 2022	0.000185177	0.00959582	0.0110729	0.0120149	0.00461846	0.00175185	0.0149382	0.00974059	0.00842629	0.000610239	0.00779462
Jun 7, 2022	2246.83	2555.57	2275.84	2725.52	2231.44	2019.02	2339.53	2546.37	2268.13	2627.16	2518.76				Jun 7, 2022	0.00487694	0.00866484	0.0120908	-0.00147973	0.00772026	0.00423327	0.0140662	0.006901	0.0129916	0.0104797	0.00694933
Jun 8, 2022	2222.14	2559.23	2287.59	2723.57	2225.24	2003.81	2370.28	2555.16	2280.05	2616.99	2506.91				Jun 8, 2022	-0.0110501	0.00143075	0.00514834	-0.000714615	-0.00278279	-0.00756137	0.0130585	0.00344642	0.00523947	-0.00387976	-0.0047146
Jun 9, 2022	2172.37	2479.01	2207.9	2667.64	2169.11	1968.51	2280.99	2486.79	2208.35	2565.6	2442.24				Jun 9, 2022	-0.0226533	-0.0318503	-0.0354544	-0.0207497	-0.025551	-0.0177765	-0.0383972	-0.0271221	-0.03195	-0.0198305	-0.0261361
Jun 10, 2022	2105.1	2386.56	2123.16	2594.34	2102.17	1914.94	2201.6	2398.9	2127.76	2484.32	2366.27				Jun 10, 2022	-0.0314553	-0.0380038	-0.0391367	-0.0278628	-0.031345	-0.0275881	-0.0354283	-0.0359832	-0.037174	-0.0321954	-0.0316021
Jun 13, 2022	2006.06	2256.76	2004.03	2459.74	2007.7	1838.43	2070.48	2271.27	2012.54	2362.43	2247.17				Jun 13, 2022	-0.0481928	-0.0559224	-0.0577448	-0.053277	-0.0459784	-0.0407738	-0.0614016	-0.0546707	-0.0556755	-0.0503066	-0.0516433
Jun 14, 2022	1990.15	2267.21	2013.1	2464.91	2004.44	1829.22	2081.36	2269.82	2017.39	2349.8	2256.93				Jun 14, 2022	-0.0079616	0.00461807	0.00451417	0.00210086	-0.00162856	-0.00502612	0.00524106	-0.000636851	0.00240749	-0.0053618	0.00433783
Jun 15, 2022	2010.6	2327.84	2069.23	2500.74	2042.77	1843.91	2134.86	2324.61	2067.28	2398.11	2303.95				Jun 15, 2022	0.0102217	0.026393	0.0275022	0.0144302	0.018942	0.00800194	0.0253781	0.0238508	0.0244301	0.020349	0.0206152
Jun 16, 2022	1948.78	2222.76	1982.05	2423.38	1979.38	1788.62	2034.79	2233.66	1988.18	2312.43	2212.48				Jun 16, 2022	-0.0312277	-0.0461933	-0.0430453	-0.0314198	-0.0315206	-0.0304434	-0.048006	-0.0399116	-0.0390141	-0.0363825	-0.040507
Jun 17, 2022	1941.73	2253.01	2021.27	2426.97	1997.35	1784.06	2072.72	2261.81	2027.75	2360.99	2228.81				Jun 17, 2022	-0.00362215	0.0135157	0.0195914	0.00147824	0.00903663	-0.00255326	0.0184662	0.0125217	0.0197081	0.0207838	0.00735374
Jun 20, 2022	1939.61	2254.16	2022.29	2432.76	2000.58	1781	2075.12	2261.78	2031.41	2363.95	2230.56				Jun 20, 2022	-0.00109344	0.000512961	0.000505496	0.00238326	0.00161534	-0.00171722	0.00115675	-1.10532e-05	0.00180382	0.0012525	0.000782173
Jun 21, 2022	1973.43	2305.22	2070.83	2490.38	2038.35	1817.87	2123.78	2303.44	2074.17	2407.61	2287.07				Jun 21, 2022	0.0172867	0.0223996	0.0237185	0.0234085	0.0187025	0.0204888	0.0231805	0.0182511	0.0208285	0.0183002	0.0250176
Jun 22, 2022	1967.92	2296.24	2071.05	2464.94	2034.76	1798.29	2107.83	2288.77	2074.39	2412.5	2275.62				Jun 22, 2022	-0.002796	-0.00390354	0.000106715	-0.0102691	-0.00176328	-0.0108287	-0.00753996	-0.00638954	0.000108953	0.00202942	-0.00501548
Jun 23, 2022	1979.58	2333.9	2119.13	2462.39	2063.97	1799.21	2155.98	2328.77	2118.8	2470.32	2295.92				Jun 23, 2022	0.00590704	0.0162677	0.0229523	-0.00103383	0.0142569	0.000510911	0.0225855	0.0173257	0.0211818	0.0236858	0.0088789
Jun 24, 2022	2037.97	2431.35	2202.45	2527.97	2135.94	1842.05	2245.3	2422.93	2191.76	2554.53	2374.28				Jun 24, 2022	0.02907	0.0409068	0.038562	0.0262866	0.0342759	0.0235325	0.0405956	0.0396382	0.0338554	0.0335201	0.0335636
Jun 27, 2022	2046.19	2414.53	2190.7	2543.68	2133.16	1855.56	2234.98	2414.2	2189.49	2533.86	2369.14				Jun 27, 2022	0.00402433	-0.00694531	-0.00534971	0.00619444	-0.00130566	0.00730853	-0.00460507	-0.00361207	-0.00104034	-0.0081256	-0.00216932
Jun 28, 2022	2008.36	2334.62	2121.78	2506.41	2079.5	1833.19	2168.39	2340.78	2128.75	2473.21	2309.92				Jun 28, 2022	-0.0186621	-0.0336539	-0.0319663	-0.0147624	-0.0254736	-0.0121305	-0.0302473	-0.0308834	-0.0281295	-0.0242261	-0.0253146
Jun 29, 2022	1983.95	2326.27	2110.63	2441.55	2074.02	1815.83	2156.6	2332.41	2110.61	2463.52	2285.61				Jun 29, 2022	-0.0122297	-0.00358344	-0.00526557	-0.0262159	-0.00264113	-0.00951276	-0.00545297	-0.00358129	-0.00856172	-0.00392609	-0.0105795
Jun 30, 2022	1960.62	2285.72	2081.45	2393.18	2045.02	1794.69	2112.62	2288.97	2090.41	2430.06	2255.21				Jun 30, 2022	-0.0118245	-0.0175846	-0.0139207	-0.0200138	-0.0140802	-0.0117142	-0.0206035	-0.0187984	-0.00961346	-0.0136761	-0.0133881
Jul 1, 2022	1948.14	2301.28	2105.42	2364.31	2049.8	1783.21	2139.23	2299.41	2114.92	2472.74	2249.38				Jul 1, 2022	-0.00638772	0.00678485	0.0114469	-0.0121364	0.00233222	-0.00641721	0.0125138	0.00454976	0.0116572	0.0174113	-0.0025898
Jul 4, 2022	1946.63	2301.48	2112.49	2364.75	2050.31	1783.29	2142.07	2300.44	2123.49	2473.47	2250				Jul 4, 2022	-0.000774885	8.64698e-05	0.00335475	0.000188621	0.000252188	4.54228e-05	0.00132624	0.00044871	0.00404397	0.000293963	0.000276927
Jul 5, 2022	1946.92	2347.32	2158.95	2371.87	2071.68	1782.28	2179.76	2343.7	2164.81	2510.85	2272.68				Jul 5, 2022	0.000146396	0.0197236	0.0217514	0.00300468	0.0103684	-0.000565408	0.0174468	0.01863	0.0192688	0.0150025	0.0100291
Jul 6, 2022	1952.51	2350.41	2162.63	2344.03	2077.18	1786.9	2166.98	2348.22	2170.31	2519.64	2271.87				Jul 6, 2022	0.00287017	0.00131553	0.00170401	-0.0118049	0.00265181	0.00259219	-0.00588258	0.00192757	0.00253696	0.0034927	-0.00035603
Jul 7, 2022	2001.43	2405.27	2219.69	2440.5	2118.18	1827.06	2210.94	2395.43	2232.9	2561.62	2340.18				Jul 7, 2022	0.0247467	0.0230698	0.0260443	0.0403308	0.0195427	0.0222247	0.0200846	0.0199018	0.0284335	0.0165266	0.0296228
Jul 8, 2022	2003.83	2401.42	2215.54	2455.13	2121.23	1834.46	2198.97	2394.46	2233.37	2563.34	2347.13				Jul 8, 2022	0.00119493	-0.0016011	-0.00187138	0.00597433	0.00144265	0.00404204	-0.00542914	-0.000401262	0.000210914	0.000669663	0.00296375
Jul 11, 2022	1972.12	2335.4	2155.53	2378.91	2086.68	1808.44	2133.59	2335.77	2179.31	2521.93	2284.96				Jul 11, 2022	-0.0159487	-0.0278766	-0.0274618	-0.0315336	-0.0164223	-0.0142855	-0.0301835	-0.0248195	-0.0245029	-0.016289	-0.0268444
Jul 12, 2022	1947.16	2306.49	2127.92	2364.39	2058.6	1789.22	2105.39	2300.26	2155.1	2450.57	2257.5				Jul 12, 2022	-0.0127387	-0.0124563	-0.0128898	-0.00612571	-0.0135501	-0.0106854	-0.0133034	-0.0153186	-0.011174	-0.0287002	-0.0120883
Jul 13, 2022	1946.04	2302.76	2124.21	2381.95	2052.51	1792.64	2096.53	2295.95	2153.81	2440.9	2260.07				Jul 13, 2022	-0.000573821	-0.00161805	-0.00174407	0.00740279	-0.00296466	0.00190851	-0.00421855	-0.00187328	-0.000595974	-0.0039571	0.00113689
Jul 14, 2022	1943.57	2293.96	2105.28	2372.64	2045.92	1791.9	2078.74	2289.47	2129.29	2408.51	2257.24				Jul 14, 2022	-0.00126902	-0.00382925	-0.00895006	-0.00391916	-0.00321392	-0.000414558	-0.0085202	-0.00282547	-0.011453	-0.0133573	-0.0012534
Jul 15, 2022	1984.54	2337.68	2147.28	2407.31	2084.45	1823.47	2119.06	2328.97	2163.87	2456.41	2293.1				Jul 15, 2022	0.0208581	0.0188773	0.0197506	0.0145084	0.0186594	0.0174659	0.0192082	0.017104	0.0161116	0.0196914	0.0157631
Jul 18, 2022	1986.13	2336.95	2138.91	2434.36	2076.89	1826.12	2134.46	2334.88	2158.08	2458.14	2289.29				Jul 18, 2022	0.000801376	-0.000309329	-0.00390557	0.0111711	-0.00363248	0.00145496	0.00723922	0.00253353	-0.0026812	0.00070566	-0.00166551
Jul 19, 2022	2045.28	2411.48	2203.28	2484.43	2125.43	1869.05	2190.55	2399.49	2212.85	2511.99	2353.21				Jul 19, 2022	0.0293447	0.0313919	0.0296531	0.0203618	0.0230978	0.0232319	0.0259413	0.0272957	0.0250619	0.0216703	0.0275412
Jul 20, 2022	2093.11	2461.11	2242.45	2520.49	2150.42	1890.32	2238.63	2453.39	2248.21	2550.25	2392.06				Jul 20, 2022	0.0231163	0.0203738	0.0176209	0.0144097	0.0116905	0.0113175	0.0217114	0.0222154	0.0158562	0.0151169	0.0163746
Jul 21, 2022	2117.91	2498.49	2275.3	2555.51	2170.46	1912.37	2262.88	2478.99	2278.17	2597.28	2429.8				Jul 21, 2022	0.0117797	0.0150713	0.0145438	0.0138001	0.00927504	0.0115977	0.0107716	0.0103817	0.0132351	0.018271	0.0156536
Jul 22, 2022	2101.56	2444.97	2226.59	2531.3	2140.28	1896.13	2226.27	2430.42	2237.23	2566.97	2384.34				Jul 22, 2022	-0.00774793	-0.0216541	-0.0216438	-0.00951958	-0.0139997	-0.00852782	-0.0163104	-0.0197883	-0.0181318	-0.011735	-0.0188878
Jul 25, 2022	2088.9	2426.55	2214.89	2520.06	2130.38	1887.8	2211.34	2408.31	2227.47	2542.66	2371.64				Jul 25, 2022	-0.00604518	-0.0075599	-0.00526492	-0.00445069	-0.00463535	-0.0044039	-0.00672662	-0.00913965	-0.00437208	-0.00951935	-0.00533982
Jul 26, 2022	2072.35	2370.04	2177.56	2490.22	2105.6	1866.99	2165.19	2360.37	2200.96	2457.09	2330.54				Jul 26, 2022	-0.00795247	-0.0235641	-0.0169991	-0.0119112	-0.0117027	-0.011082	-0.0210901	-0.0201073	-0.0119714	-0.0342323	-0.0174821
Jul 27, 2022	2126.37	2461.83	2241.45	2549.76	2159.93	1905.55	2232.51	2436.84	2250.43	2496.36	2416.19				Jul 27, 2022	0.0257312	0.0379985	0.0289162	0.0236254	0.025474	0.0204416	0.0306184	0.0318858	0.0222241	0.0158584	0.0360911
Jul 28, 2022	2163.57	2481.86	2260.34	2606.58	2185.14	1937.26	2243.95	2456.91	2278.34	2541.81	2453.38				Jul 28, 2022	0.0173452	0.00810249	0.00839272	0.0220433	0.0116046	0.016506	0.00511163	0.00819908	0.0123293	0.0180416	0.0152748
Jul 29, 2022	2178.09	2504.53	2279.78	2643.62	2192.26	1961.81	2233.97	2474.44	2297.39	2550.75	2480.82				Jul 29, 2022	0.00668779	0.00909481	0.00856502	0.0141105	0.00325263	0.0125924	-0.00446011	0.00711289	0.00832614	0.0035114	0.0111237
Aug 1, 2022	2201.22	2507.59	2278.98	2676.98	2190.51	1964.38	2240.96	2474.49	2292.32	2554.75	2491.16				Aug 1, 2022	0.0105657	0.00121865	-0.000352289	0.0125397	-0.000794018	0.00130763	0.00312631	1.77816e-05	-0.00221191	0.00156733	0.00416012
Aug 2, 2022	2189.68	2502.29	2278.53	2675.27	2181.08	1950.98	2239.84	2461.29	2295.43	2562.17	2487.62				Aug 2, 2022	-0.00525587	-0.00211542	-0.000199232	-0.00063973	-0.00431468	-0.00684333	-0.00049991	-0.00534709	0.00135927	0.0028994	-0.00142324
Aug 3, 2022	2215.5	2572.51	2352.35	2693.45	2222.04	1975.71	2313.58	2526.94	2359.53	2661.14	2529.05				Aug 3, 2022	0.0117222	0.0276777	0.0318852	0.00676999	0.0186046	0.0125965	0.0323895	0.0263247	0.0275392	0.0379012	0.0165173
Aug 4, 2022	2231.17	2593.38	2382.6	2706.54	2233.54	1979.7	2342.81	2551.2	2390.46	2622.99	2542.05				Aug 4, 2022	0.0070462	0.00807726	0.0127788	0.00485076	0.00516073	0.00201547	0.0125567	0.00955395	0.013023	-0.0144412	0.00512829
Aug 5, 2022	2224.03	2575.12	2368.51	2700.26	2232.1	1979.41	2332.65	2542.67	2378.03	2631.82	2526.36				Aug 5, 2022	-0.0032066	-0.00706398	-0.00593211	-0.00232485	-0.000644029	-0.000146498	-0.00434696	-0.00334912	-0.00521173	0.00336225	-0.00619012
Aug 8, 2022	2219.42	2561.65	2360.9	2713.22	2221.15	1971	2315.91	2526.32	2378.15	2641.95	2518.94				Aug 8, 2022	-0.00207452	-0.00524416	-0.00321562	0.00478769	-0.00491957	-0.0042583	-0.00720399	-0.00645021	4.87787e-05	0.00383976	-0.00294174
Aug 9, 2022	2176.87	2522.78	2312.35	2669.76	2196.45	1946.45	2276.46	2492.19	2332.67	2625.68	2479.7				Aug 9, 2022	-0.0193556	-0.0152913	-0.0207811	-0.0161442	-0.0111827	-0.0125308	-0.0171803	-0.0136018	-0.0193077	-0.00617699	-0.015701
Aug 10, 2022	2236.7	2603.22	2380.89	2739.01	2250.52	1988.43	2338.99	2561.35	2400.87	2706.68	2555.4				Aug 10, 2022	0.0271112	0.0313869	0.0292126	0.0256075	0.0243194	0.0213366	0.0270976	0.0273726	0.0288172	0.0303851	0.0300715
Aug 11, 2022	2238.12	2589.52	2369.64	2760.02	2240.73	1991.76	2339.75	2558.68	2391.59	2675.89	2548.63				Aug 11, 2022	0.00063511	-0.0052743	-0.00473716	0.00763992	-0.00435826	0.00167379	0.000326584	-0.00104374	-0.00387234	-0.0114437	-0.00265476
Aug 12, 2022	2277.8	2638.33	2401.37	2807.65	2271.31	2024.33	2374.11	2600.56	2413.64	2714.18	2598.97				Aug 12, 2022	0.0175765	0.0186728	0.0133001	0.0171103	0.0135542	0.0162206	0.0145798	0.0162334	0.00917922	0.0142075	0.0195604
Aug 15, 2022	2293.38	2653.54	2427.11	2820.33	2285.98	2033.87	2386.74	2612.89	2441.24	2732.1	2614.26				Aug 15, 2022	0.00681489	0.00574657	0.010661	0.00450713	0.00643719	0.00469864	0.00530452	0.00473238	0.0113676	0.00658104	0.00586662
Aug 16, 2022	2284.28	2641.56	2401.63	2810.62	2276.34	2029.61	2362.63	2603.02	2412.75	2729.9	2599.22				Aug 16, 2022	-0.00397408	-0.00452457	-0.0105528	-0.00344879	-0.00422242	-0.00209722	-0.0101543	-0.00378688	-0.0117402	-0.000805933	-0.00577197
Aug 17, 2022	2251.31	2600.97	2355.23	2770.07	2250.61	2009.91	2326.32	2568.75	2370.32	2689.36	2566.6				Aug 17, 2022	-0.0145408	-0.0154848	-0.0195089	-0.0145328	-0.0113676	-0.00975323	-0.0154865	-0.0132525	-0.0177414	-0.0149603	-0.0126301
Aug 18, 2022	2258.54	2612.36	2353.63	2771.14	2255.48	2023.2	2329.29	2574.73	2366.32	2699.45	2574.6				Aug 18, 2022	0.00320499	0.00436958	-0.00068042	0.000384393	0.00215841	0.00658949	0.00127674	0.00232567	-0.00168643	0.00374591	0.00311329
Aug 19, 2022	2217.06	2553.4	2298.31	2708	2219.8	1990.46	2274.68	2519.98	2312.84	2640.32	2517.48				Aug 19, 2022	-0.0185339	-0.0228274	-0.0237835	-0.0230484	-0.0159448	-0.0163102	-0.0237267	-0.0214925	-0.0228606	-0.0221509	-0.0224338
Aug 22, 2022	2153.02	2484.39	2242.55	2650.37	2168.31	1942.88	2225.32	2452.58	2261.08	2588.46	2453.43				Aug 22, 2022	-0.0293109	-0.0273994	-0.0245604	-0.0215089	-0.0234681	-0.0241989	-0.0219355	-0.0271096	-0.0226358	-0.0198351	-0.0257713
Aug 23, 2022	2144.74	2480.36	2237.63	2651.57	2157.91	1943.13	2221.28	2446.14	2257.73	2608.62	2454.62				Aug 23, 2022	-0.00385224	-0.00162103	-0.00219768	0.000450024	-0.00481114	0.000130725	-0.00181757	-0.00262885	-0.00148225	0.00775939	0.000482472
Aug 24, 2022	2150.66	2488.28	2254.8	2660.25	2162.38	1945.35	2235.17	2449.48	2279.24	2620.88	2463.31				Aug 24, 2022	0.00275597	0.00318679	0.00764268	0.00326781	0.00207255	0.00114286	0.00623188	0.00136367	0.00948218	0.00468688	0.00353361
Aug 25, 2022	2187.82	2548.25	2303.39	2708	2203.44	1976.64	2295.95	2507.82	2316.57	2662.58	2513.99				Aug 25, 2022	0.0171276	0.0238132	0.0213229	0.0177918	0.0188112	0.015957	0.0268277	0.0235377	0.0162486	0.015787	0.0203652
Aug 26, 2022	2119.45	2446.34	2216.25	2644.38	2131.22	1924.47	2217.64	2419.34	2241.13	2594.12	2427.28				Aug 26, 2022	-0.0317448	-0.040811	-0.0385667	-0.0237737	-0.0333275	-0.0267499	-0.0347023	-0.0359219	-0.0331114	-0.0260474	-0.0351003
Aug 29, 2022	2080.17	2419.04	2194.78	2609.93	2103.85	1894.98	2202.95	2390.41	2211.89	2565.83	2394.51				Aug 29, 2022	-0.0187089	-0.0112247	-0.00973159	-0.0131132	-0.012927	-0.0154429	-0.0066453	-0.0120295	-0.0131297	-0.0109665	-0.0135919
Aug 30, 2022	2069.38	2397.49	2177.52	2589.23	2090.12	1881.41	2191.19	2374.73	2191.49	2564.06	2374.66				Aug 30, 2022	-0.00520154	-0.00894967	-0.00789886	-0.00796364	-0.00654705	-0.00718308	-0.00535397	-0.00658032	-0.00926931	-0.000692023	-0.00832351
Aug 31, 2022	2056.62	2386.24	2167.68	2571.94	2078.53	1868.3	2190.56	2365.61	2182.46	2541.92	2360.47				Aug 31, 2022	-0.00618519	-0.00470011	-0.00452638	-0.00670084	-0.00555913	-0.00699737	-0.000286187	-0.00384572	-0.00412809	-0.00867107	-0.0059914
Sep 1, 2022	2018.48	2365.68	2152.43	2512.13	2058.61	1836.97	2154.88	2340.74	2163.59	2452.74	2331.3				Sep 1, 2022	-0.0187181	-0.00865339	-0.00705956	-0.0235279	-0.00962894	-0.0169093	-0.0164236	-0.0105679	-0.00868474	-0.0357139	-0.0124372
Sep 2, 2022	2012.44	2337.78	2127.19	2495.64	2040.88	1831.96	2137.9	2321.1	2142.22	2446.77	2304.47				Sep 2, 2022	-0.00299882	-0.0118672	-0.0117956	-0.00658739	-0.00865088	-0.00273213	-0.00790867	-0.00842934	-0.00992389	-0.00243535	-0.0115727
Sep 5, 2022	2005.69	2334.09	2120.47	2477.92	2035.47	1824.36	2130.47	2312.64	2132.01	2443.81	2298.98				Sep 5, 2022	-0.00335579	-0.0015771	-0.00316409	-0.00712451	-0.00265581	-0.0041572	-0.00348142	-0.00365192	-0.00477654	-0.00121008	-0.00238603
Sep 6, 2022	1994.95	2316.27	2105.91	2476.65	2027.46	1818.93	2111.16	2296.83	2119.46	2428.87	2285.5				Sep 6, 2022	-0.00537315	-0.00766612	-0.00689245	-0.000512658	-0.00394248	-0.00298193	-0.00910694	-0.00685809	-0.00590527	-0.00613257	-0.00588159
Sep 7, 2022	2018.02	2358.06	2150.41	2506.67	2054.12	1832.57	2145.55	2327.75	2163.37	2463.13	2324.85				Sep 7, 2022	0.0114989	0.0178816	0.0209099	0.0120495	0.0130652	0.00747095	0.0161598	0.0133731	0.0205077	0.0140063	0.0170685
Sep 8, 2022	2053.43	2372.89	2179.47	2544.94	2071.36	1850.28	2159.95	2341.48	2198.93	2489.58	2345.77				Sep 8, 2022	0.0173957	0.00627275	0.013426	0.0151507	0.00835738	0.00961711	0.00668775	0.00587936	0.0163041	0.0106803	0.00895863
Sep 9, 2022	2094.66	2435.18	2232.12	2601.8	2111.34	1882.13	2218.03	2400.55	2244.56	2560.47	2397.26				Sep 9, 2022	0.0198787	0.0259079	0.0238701	0.0220949	0.0191174	0.0170725	0.0265353	0.0249172	0.0205381	0.0280753	0.0217136
Sep 12, 2022	2117.26	2466.83	2254.24	2640.7	2135.53	1908.54	2252.38	2429.42	2263.04	2598.39	2428.15				Sep 12, 2022	0.0107349	0.0129165	0.00985797	0.0148417	0.011392	0.0139307	0.0153663	0.0119522	0.00819775	0.0147047	0.0128041
Sep 13, 2022	2041.32	2338.42	2138.64	2577.48	2050.48	1849.34	2155.39	2318.8	2154.32	2494.82	2323.82				Sep 13, 2022	-0.0365295	-0.0534614	-0.0526396	-0.0242311	-0.0406419	-0.0315065	-0.0440159	-0.0466006	-0.0492316	-0.040677	-0.043916
Sep 14, 2022	2031.18	2345.82	2149.23	2575.86	2046.9	1840.06	2161.19	2314.97	2164.15	2485.96	2331.32				Sep 14, 2022	-0.00497927	0.00316167	0.00493906	-0.000630271	-0.00174746	-0.0050328	0.00268917	-0.00165438	0.00455023	-0.00355808	0.00322224
Sep 15, 2022	2007.01	2306.01	2128.82	2547.99	2023.11	1820.58	2134.24	2277.56	2144.73	2458.94	2293.42				Sep 15, 2022	-0.0119729	-0.0171167	-0.00954274	-0.0108783	-0.011691	-0.0106452	-0.0125493	-0.0162934	-0.00901354	-0.0109277	-0.0163931
Sep 16, 2022	1978.21	2276.59	2098.62	2512.17	2003.61	1800.53	2091.35	2244.14	2118.08	2402.08	2269.81				Sep 16, 2022	-0.0144507	-0.0128396	-0.0142855	-0.0141551	-0.00968639	-0.0110696	-0.0203004	-0.0147801	-0.0125022	-0.0233966	-0.0103463
Sep 19, 2022	1984.06	2289.04	2093.31	2530.82	2002.1	1807	2096.88	2248.38	2106.81	2424.3	2287.16				Sep 19, 2022	0.00295134	0.00545293	-0.00253535	0.00739682	-0.000752927	0.00358251	0.00263978	0.00188625	-0.00533648	0.00920862	0.00761561
Sep 20, 2022	1966.2	2264.57	2071.02	2503.08	1984.56	1792.79	2074.26	2231.05	2089.43	2401.47	2263.5				Sep 20, 2022	-0.009042	-0.0107489	-0.0107048	-0.0110222	-0.00879639	-0.00789162	-0.0108437	-0.00773853	-0.00828461	-0.00946385	-0.0103995
Sep 21, 2022	1948	2221.87	2030.21	2457.14	1954.43	1775.58	2033.19	2190.17	2053.17	2376.39	2226.45				Sep 21, 2022	-0.00929801	-0.0190326	-0.019901	-0.0185259	-0.0153007	-0.00964987	-0.019999	-0.0184932	-0.0175069	-0.0104964	-0.0165052
Sep 22, 2022	1909.68	2183.49	1988.84	2406.15	1924.27	1743.52	1990.01	2155.93	2008.4	2318.76	2188.72				Sep 22, 2022	-0.019868	-0.0174283	-0.0205871	-0.0209681	-0.0155498	-0.0182188	-0.0214653	-0.015757	-0.0220441	-0.0245517	-0.0170924
Sep 23, 2022	1880.03	2142.2	1949.66	2337.32	1896.35	1712.86	1951	2116.13	1964.48	2279.64	2145.18				Sep 23, 2022	-0.0156464	-0.0190898	-0.0198975	-0.0290242	-0.0146157	-0.0177404	-0.0197971	-0.01863	-0.0221093	-0.0170155	-0.0200935
Sep 26, 2022	1850.86	2126.24	1927.29	2293.78	1873.42	1687.78	1938.24	2100.79	1935.38	2261.42	2118.82				Sep 26, 2022	-0.0156405	-0.00747724	-0.0115396	-0.0188021	-0.0121664	-0.0147486	-0.00656067	-0.00727547	-0.0149285	-0.00802329	-0.0123608
Sep 27, 2022	1855.01	2128.64	1939.62	2306.99	1875.86	1691.19	1947.18	2102.75	1950.33	2277.33	2125.08				Sep 27, 2022	0.00224131	0.00112812	0.00637513	0.00573992	0.00130212	0.00201836	0.00459873	0.000930168	0.00769492	0.00700946	0.00294635
Sep 28, 2022	1873.74	2169.76	1986.61	2311.69	1904.15	1701.39	1977.18	2131.42	1996.85	2310.96	2148.93				Sep 28, 2022	0.0100447	0.0191314	0.0239396	0.00203781	0.0149659	0.00601371	0.0152914	0.0135424	0.0235724	0.0146628	0.0111639
Sep 29, 2022	1849.49	2115.19	1942.66	2250.17	1872.14	1671.16	1937.82	2090.17	1950.67	2280.74	2088.82				Sep 29, 2022	-0.0130238	-0.0254687	-0.022373	-0.0269762	-0.0169509	-0.0179293	-0.0201095	-0.0195411	-0.023394	-0.0131635	-0.0283745
Sep 30, 2022	1831.92	2091.68	1926.26	2222.84	1853.63	1659.54	1920.57	2065.42	1940.26	2274.76	2065.24				Sep 30, 2022	-0.0095464	-0.0111809	-0.00847579	-0.0122206	-0.00993843	-0.00697874	-0.00894317	-0.0119118	-0.00535245	-0.0026254	-0.01135
Oct 3, 2022	1873.86	2131.67	1952.53	2252.59	1888.27	1698.45	1952.66	2107.39	1959.91	2326.97	2104.3				Oct 3, 2022	0.0226337	0.0189401	0.0135441	0.0132986	0.0185152	0.0231762	0.0165741	0.0201175	0.0100766	0.022689	0.0187336
Oct 4, 2022	1949.58	2212.89	2030.71	2350.33	1954.31	1759.99	2039.8	2183.47	2032.66	2401.79	2182.54				Oct 4, 2022	0.0396161	0.0373919	0.039261	0.042475	0.0343777	0.0355943	0.0436562	0.0354623	0.0364447	0.0316503	0.0365102
Oct 5, 2022	1957.23	2218.01	2035.74	2337.05	1960.57	1764.81	2055.93	2201.12	2028.65	2402.11	2176.11				Oct 5, 2022	0.0039142	0.00231556	0.0024739	-0.00566842	0.00319857	0.00273377	0.00787752	0.00805324	-0.00197129	0.000133641	-0.00295367
Oct 6, 2022	1954.14	2204.96	2024.13	2333.43	1947.38	1755.12	2045.91	2192.61	2015.87	2391.59	2162.87				Oct 6, 2022	-0.00157848	-0.00590374	-0.0057194	-0.00154759	-0.00675036	-0.00550694	-0.00488513	-0.00387598	-0.00632017	-0.00439077	-0.00610146
Oct 7, 2022	1891.08	2116.68	1948.6	2253.18	1886.95	1700.43	1974.93	2113.73	1943.35	2300.47	2078.25				Oct 7, 2022	-0.0328031	-0.0408596	-0.0380313	-0.0349975	-0.0315215	-0.0316584	-0.0353102	-0.0366385	-0.0366406	-0.0388454	-0.0399094
Oct 10, 2022	1864.92	2078.64	1910.4	2225.65	1856.6	1679.51	1922.74	2076.05	1909.75	2231.19	2047.3				Oct 10, 2022	-0.0139273	-0.0181364	-0.0198001	-0.0122967	-0.0162186	-0.0123773	-0.0267833	-0.0179871	-0.0174415	-0.0305762	-0.0150034
Oct 11, 2022	1831.29	2037.08	1878.58	2192.79	1832.27	1647.58	1879.55	2033.57	1883.66	2192.87	2013.69				Oct 11, 2022	-0.0181975	-0.0201935	-0.0167928	-0.0148711	-0.0131923	-0.0191976	-0.0227152	-0.0206752	-0.0137536	-0.0173239	-0.0165545
Oct 12, 2022	1819.94	2033.94	1880.33	2184.82	1826.11	1637.02	1875.77	2029.3	1887.27	2185.43	2007.16				Oct 12, 2022	-0.00621929	-0.00154457	0.00093112	-0.0036408	-0.00336598	-0.00642944	-0.00201527	-0.00210197	0.00191253	-0.00340041	-0.00324708
Oct 13, 2022	1845.12	2069.12	1906.49	2195.86	1856.83	1663.66	1889.96	2054.41	1914.03	2208.98	2042.35				Oct 13, 2022	0.0137392	0.017151	0.0138139	0.00503758	0.0166816	0.0161479	0.00753801	0.0123007	0.0140791	0.0107205	0.0173813
Oct 14, 2022	1815.39	2013.18	1862.25	2159.76	1828.09	1640.39	1843.25	2013.94	1880.98	2163.78	1987.5				Oct 14, 2022	-0.0162418	-0.0274117	-0.0234779	-0.0165739	-0.0155985	-0.014089	-0.0250275	-0.0198982	-0.0174149	-0.0206737	-0.0272245
Oct 17, 2022	1852.59	2088.48	1928.03	2206.5	1875.01	1672.97	1904.97	2074.82	1939.19	2246.13	2048.99				Oct 17, 2022	0.0202859	0.0367244	0.0347149	0.0214081	0.0253455	0.0196653	0.0329391	0.0297848	0.0304779	0.0373488	0.0304684
Oct 18, 2022	1882.89	2110.88	1949.18	2240.23	1895.87	1697.24	1936.46	2104.02	1955.64	2293.97	2072.56				Oct 18, 2022	0.016221	0.0106655	0.010911	0.0151697	0.0110617	0.0144059	0.0163927	0.013973	0.00844458	0.0210752	0.0114376
Oct 19, 2022	1875.49	2091.03	1907.21	2215.94	1870.4	1686.44	1889.71	2082.22	1914.04	2259.57	2058.55				Oct 19, 2022	-0.00393734	-0.00944482	-0.021771	-0.0109014	-0.0135245	-0.00638774	-0.0244355	-0.0104161	-0.0214977	-0.0151081	-0.0067798
Oct 20, 2022	1870.29	2087.13	1895.25	2190.24	1869.43	1679.3	1890.84	2078.41	1895.66	2269.64	2050.36				Oct 20, 2022	-0.00277753	-0.00186924	-0.006287	-0.011666	-0.000517135	-0.00423979	0.000596737	-0.00183097	-0.00965069	0.00444493	-0.00398694
Oct 21, 2022	1894.64	2126.55	1933.08	2224.54	1896.8	1701	1912.71	2107.55	1930.31	2299.71	2088.16				Oct 21, 2022	0.0129364	0.0187129	0.0197612	0.0155409	0.014531	0.0128387	0.0115004	0.0139244	0.0181146	0.0131618	0.018264
Oct 24, 2022	1919.15	2116.7	1924.37	2229.37	1907.78	1719.24	1867.32	2095.55	1929.13	2308.7	2095.28				Oct 24, 2022	0.0128525	-0.00464219	-0.00451699	0.00216933	0.00577254	0.0106672	-0.0240168	-0.00571247	-0.000611487	0.00390331	0.00340677
Oct 25, 2022	1965.23	2174.91	1984.99	2279.74	1948.33	1749.65	1927.03	2147.52	1990.47	2375.21	2147.1				Oct 25, 2022	0.0237284	0.0271276	0.0310148	0.022341	0.0210323	0.017534	0.031473	0.0244977	0.0313001	0.0284004	0.0244281
Oct 26, 2022	1969.59	2152.5	1995.26	2297.8	1943.77	1754.17	1946.9	2122.99	2019.69	2372.29	2127.2				Oct 26, 2022	0.00221256	-0.0103592	0.00516401	0.00789292	-0.0023427	0.00257662	0.0102584	-0.0114859	0.0145713	-0.00122801	-0.00931155
Oct 27, 2022	1967.52	2122.22	1973.89	2306.57	1932.45	1754.7	1959.18	2099.54	1994.97	2394.3	2105.31				Oct 27, 2022	-0.00104849	-0.0141677	-0.0107676	0.00380942	-0.00583817	0.000303802	0.00629072	-0.0111072	-0.0123105	0.00923349	-0.010342
Oct 28, 2022	1995.07	2157.68	2006.88	2310.16	1969.26	1780.14	1977.8	2124.59	2027.58	2418.65	2147.98				Oct 28, 2022	0.0139068	0.0165732	0.0165725	0.00155218	0.0188676	0.0143947	0.00945553	0.011862	0.0162114	0.0101203	0.0200642
Oct 31, 2022	1996.19	2135.97	1991.7	2311.42	1956.36	1774.63	1971.88	2108.17	2011.93	2414.35	2131.69				Oct 31, 2022	0.000557718	-0.0101155	-0.00759023	0.000546567	-0.00657427	-0.00309893	-0.00299518	-0.0077614	-0.0077495	-0.00178109	-0.00761137
Nov 1, 2022	1999.13	2130.15	1991.59	2338.63	1952.03	1777.83	1986.01	2110.2	2018.22	2387.16	2128.6				Nov 1, 2022	0.00147573	-0.00272613	-5.62348e-05	0.0117028	-0.00221319	0.00180044	0.00713717	0.000961984	0.00312445	-0.0113266	-0.00145201
Nov 2, 2022	1951.9	2055.62	1933.2	2295.57	1906.63	1747.59	1930.31	2045.67	1967.41	2299.74	2067.44				Nov 2, 2022	-0.0239093	-0.0356144	-0.0297556	-0.0185841	-0.0235315	-0.0171552	-0.0284444	-0.0310564	-0.0255	-0.0373057	-0.0291539
Nov 3, 2022	1937.24	2008.61	1905.92	2295.26	1870.6	1722.05	1887.34	1994.91	1948.71	2226.03	2042.18				Nov 3, 2022	-0.00754103	-0.0231355	-0.0142128	-0.000134181	-0.0190796	-0.0147251	-0.0225122	-0.0251244	-0.00955188	-0.0325772	-0.0122899
Nov 4, 2022	1966.88	2040.16	1937.02	2354.87	1896.3	1751.49	1918.54	2029.26	1973.78	2192.07	2073.91				Nov 4, 2022	0.0151837	0.0155858	0.0161833	0.025639	0.0136427	0.0169549	0.0163955	0.0170688	0.0127849	-0.0153743	0.0154183
Nov 7, 2022	1995.84	2066.78	1952.48	2373.36	1921.15	1776.6	1947.69	2060.9	1985.09	2193.67	2094.23				Nov 7, 2022	0.0146145	0.0129631	0.00795222	0.00781989	0.0130188	0.0142317	0.0150801	0.0154711	0.00571326	0.000728726	0.0097483
Nov 8, 2022	2021.38	2078.53	1964.93	2397.63	1937.85	1803.31	1964.33	2075.59	2002.37	2236.29	2111.79				Nov 8, 2022	0.0127169	0.00567003	0.00635575	0.0101758	0.00865723	0.014923	0.00850767	0.00710268	0.00866723	0.0192428	0.00835045
Nov 9, 2022	1993.63	2019.43	1913.84	2351.56	1905.05	1782.06	1897.65	2025.9	1960.01	2211.57	2066.19				Nov 9, 2022	-0.0138199	-0.0288476	-0.0263454	-0.0194027	-0.017073	-0.0118561	-0.0345354	-0.024231	-0.0213845	-0.0111147	-0.0218325
Nov 10, 2022	2115.88	2185.09	2051.71	2454.48	2022.13	1869.61	2036.18	2168.94	2086.92	2352.07	2211.03				Nov 10, 2022	0.0595112	0.0788418	0.0695638	0.0428364	0.0596477	0.0479632	0.0704587	0.0682269	0.0627413	0.0615931	0.0677532
Nov 11, 2022	2181.02	2248.8	2111.38	2554.33	2063.11	1915.27	2107.19	2245.09	2141.06	2420.07	2267.75				Nov 11, 2022	0.0303232	0.0287415	0.0286639	0.0398754	0.0200631	0.0241287	0.0342807	0.0345057	0.0256146	0.0284994	0.0253306
Nov 14, 2022	2163.38	2231.89	2096.64	2532.28	2050.09	1903.79	2087.39	2232.53	2130.17	2381.57	2247.86				Nov 14, 2022	-0.00812361	-0.00754887	-0.00700476	-0.00867146	-0.00633377	-0.00601092	-0.00944464	-0.00560924	-0.00510252	-0.0160336	-0.0088095
Nov 15, 2022	2204.35	2289.76	2142.93	2562.32	2089.64	1934.48	2159.85	2293.8	2172.14	2426.15	2293.29				Nov 15, 2022	0.0187618	0.0255969	0.0218371	0.011795	0.0191072	0.0159919	0.0341253	0.0270757	0.019512	0.018542	0.0200106
Nov 16, 2022	2170.41	2250.84	2105.09	2500.87	2066.71	1911.03	2118.27	2261.5	2135.32	2382.86	2251.22				Nov 16, 2022	-0.0155152	-0.0171409	-0.017813	-0.0242744	-0.0110305	-0.0121967	-0.0194367	-0.0141824	-0.017094	-0.0180038	-0.0185151
Nov 17, 2022	2146.68	2237.57	2081.21	2466.9	2053.91	1902.78	2101.66	2237.66	2109.45	2356.52	2241.57				Nov 17, 2022	-0.0109955	-0.00591391	-0.0114097	-0.0136784	-0.00621218	-0.00432638	-0.00787458	-0.0105994	-0.012193	-0.0111134	-0.00429979
Nov 18, 2022	2153.49	2229.17	2078.38	2473.3	2060.58	1916.26	2097.34	2235.68	2107.89	2381.43	2241.27				Nov 18, 2022	0.00316686	-0.00376203	-0.00136071	0.00259302	0.00324122	0.00705991	-0.00205382	-0.000882114	-0.000737907	0.0105139	-0.000130721
Nov 21, 2022	2135.56	2190.16	2043.35	2439.39	2037.98	1902.69	2054.3	2200.14	2076.83	2373.44	2208.53				Nov 21, 2022	-0.00835761	-0.0176552	-0.0169981	-0.013804	-0.0110313	-0.00710826	-0.0207381	-0.0160267	-0.0148457	-0.00336035	-0.0147187
Nov 22, 2022	2163.61	2218.79	2060.23	2461	2061.27	1926.72	2063.16	2223.51	2097.73	2384.24	2238.8				Nov 22, 2022	0.0130492	0.0129892	0.00822798	0.0088169	0.0113637	0.012553	0.00430654	0.0105678	0.0100122	0.00453878	0.0136129
Nov 23, 2022	2179.93	2251.02	2081.79	2492.85	2081.83	1940.44	2089	2251.2	2119.35	2411.53	2264.7				Nov 23, 2022	0.00751188	0.014421	0.01041	0.0128609	0.00992647	0.00709102	0.0124448	0.0123746	0.0102541	0.0113818	0.0115054
Nov 24, 2022	2194.02	2253.33	2086.3	2513.57	2086.82	1951.81	2093.95	2256.93	2126.56	2417.34	2271.96				Nov 24, 2022	0.00644181	0.00102612	0.00216502	0.00827582	0.00239406	0.00584394	0.00236914	0.00254296	0.0033981	0.00240719	0.00320059
Nov 25, 2022	2187.27	2239.01	2076.59	2493.48	2081.93	1943.83	2078.83	2243.11	2117.59	2413.38	2258.89				Nov 25, 2022	-0.00307992	-0.00637755	-0.00466503	-0.00802273	-0.00234411	-0.00409792	-0.00725131	-0.00614174	-0.004227	-0.00163992	-0.00577156
Nov 28, 2022	2150.67	2207.36	2057.35	2448.99	2049.75	1907.82	2064.52	2210.55	2091.3	2386.47	2217.71				Nov 28, 2022	-0.0168762	-0.0142334	-0.0093108	-0.0180028	-0.0155809	-0.0186991	-0.00690507	-0.0146224	-0.0124937	-0.0112134	-0.0183962
Nov 29, 2022	2139.15	2203.82	2050.26	2463.31	2041.92	1903.39	2079.26	2213.98	2079.57	2376.11	2211.72				Nov 29, 2022	-0.00536807	-0.00160592	-0.00345214	0.00582743	-0.00382779	-0.00232473	0.00711623	0.00155135	-0.00562667	-0.00435143	-0.00270328
Nov 30, 2022	2185.61	2310.14	2131.68	2544.44	2110.26	1947.66	2166.3	2304.1	2155.23	2405.63	2303.07				Nov 30, 2022	0.0214841	0.0471146	0.0389467	0.0324062	0.0329207	0.0229917	0.0410048	0.039897	0.0357369	0.0123471	0.0404724
Dec 1, 2022	2225.05	2326.16	2154.18	2557.98	2133.97	1976.93	2184.51	2330.24	2178.82	2495.17	2325.13				Dec 1, 2022	0.017884	0.00691071	0.0104983	0.00530651	0.0111762	0.0149195	0.00837366	0.0112811	0.0108865	0.0365447	0.00953206
Dec 2, 2022	2214.44	2319.54	2152.64	2550.54	2127.72	1963.99	2181.62	2322.42	2184.09	2450.19	2319.59				Dec 2, 2022	-0.00477849	-0.00285124	-0.000717003	-0.002912	-0.00293358	-0.0065665	-0.00132291	-0.00336367	0.00241491	-0.0181913	-0.00238636
Dec 5, 2022	2186.7	2278.28	2112.85	2504.36	2102.66	1944.5	2148.94	2299.89	2148.58	2385.88	2278.17				Dec 5, 2022	-0.0126046	-0.0179455	-0.0186568	-0.0182715	-0.0118492	-0.00997271	-0.0150944	-0.00974499	-0.0163907	-0.0265947	-0.0180175
Dec 6, 2022	2148.17	2228.76	2065.21	2460.62	2060.89	1910.59	2116.41	2247.13	2097.02	2350.62	2233.5				Dec 6, 2022	-0.0177782	-0.0219776	-0.022803	-0.0176202	-0.0200633	-0.0175964	-0.015253	-0.0232096	-0.0242904	-0.0148914	-0.0198026
Dec 7, 2022	2142.63	2212.87	2056.85	2444.36	2053.35	1902.03	2101.15	2227.12	2091.6	2335.54	2219.16				Dec 7, 2022	-0.0025818	-0.00715236	-0.00405865	-0.00663124	-0.00366532	-0.00448931	-0.00723738	-0.00894368	-0.00258606	-0.00643343	-0.00644246
Dec 8, 2022	2168.94	2255.22	2090.64	2456.98	2079.65	1920.39	2153	2268.44	2119.21	2369.55	2241.89				Dec 8, 2022	0.0122022	0.0189563	0.0162979	0.00515166	0.0127251	0.00960864	0.0243779	0.0183818	0.0131126	0.0144578	0.0101901
Dec 9, 2022	2165.69	2249.64	2075.85	2448.26	2074.83	1925.55	2152.98	2269.91	2102.84	2357.68	2234.04				Dec 9, 2022	-0.00149632	-0.0024791	-0.0071	-0.00355579	-0.00231894	0.00268335	-1.06828e-05	0.000647373	-0.00775457	-0.00502621	-0.00350587
Dec 12, 2022	2188.51	2272.41	2087.1	2441.49	2099.68	1936.93	2161.37	2288.8	2108.36	2402.17	2248.16				Dec 12, 2022	0.0104828	0.0100725	0.00540195	-0.00276865	0.0119029	0.00589053	0.00388935	0.00828968	0.00262064	0.0186982	0.00630094
Dec 13, 2022	2229.29	2304.56	2119.9	2456.59	2127.32	1965.37	2191.17	2319.79	2144.99	2437.31	2271.84				Dec 13, 2022	0.0184613	0.0140467	0.0155924	0.0061661	0.013078	0.0145778	0.0136938	0.0134481	0.0172259	0.0145225	0.0104784
Dec 14, 2022	2221.32	2294.21	2118.33	2449.24	2125.76	1963.78	2189.03	2317.34	2150.01	2435.43	2260.71				Dec 14, 2022	-0.00358333	-0.00449948	-0.000739933	-0.00300051	-0.000729824	-0.000811881	-0.000977124	-0.00105453	0.00233993	-0.000773281	-0.00491114
Dec 15, 2022	2145.83	2208.91	2052.15	2391.62	2059.64	1910.52	2108.22	2235.89	2096.83	2350.85	2189.95				Dec 15, 2022	-0.0345761	-0.0378885	-0.0317386	-0.0238044	-0.031603	-0.0274953	-0.0376131	-0.0357823	-0.0250486	-0.0353459	-0.0318033
Dec 16, 2022	2113.41	2187.88	2025.21	2354.37	2036.99	1887	2082.31	2219.44	2065.52	2325.93	2161.13				Dec 16, 2022	-0.0152232	-0.00956568	-0.0132156	-0.0156965	-0.011056	-0.0123856	-0.0123656	-0.00738489	-0.0150457	-0.0106566	-0.0132452
Dec 19, 2022	2087.24	2156.24	1991.1	2324.85	2014.57	1870.39	2065.24	2191.11	2029.43	2285.04	2131.11				Dec 19, 2022	-0.0124597	-0.0145689	-0.0169872	-0.0126185	-0.0110655	-0.00883916	-0.00823285	-0.0128476	-0.0176231	-0.0177373	-0.0139892
Dec 20, 2022	2094.53	2154.39	1993.64	2309.56	2014.87	1866.59	2061.11	2187.26	2030.78	2292.34	2129.09				Dec 20, 2022	0.00348895	-0.000859272	0.00127788	-0.00660108	0.00014543	-0.0020364	-0.00200468	-0.00175682	0.000664004	0.00319135	-0.000949252
Dec 21, 2022	2117.21	2184.49	2021.2	2325.53	2040.29	1886.87	2087.71	2214.97	2060.54	2297.94	2154.54				Dec 21, 2022	0.0107686	0.0138752	0.0137298	0.00689181	0.0125393	0.0108051	0.0128274	0.0125906	0.0145467	0.00243906	0.0118835
Dec 22, 2022	2079.61	2141.62	1989.36	2280.75	2011.06	1862.68	2068.67	2186.79	2032.06	2265	2104.61				Dec 22, 2022	-0.0179217	-0.0198175	-0.0158809	-0.0194423	-0.0144295	-0.0128999	-0.00916332	-0.0128073	-0.0139175	-0.0144383	-0.0234475
Dec 23, 2022	2074.72	2141.55	1979.17	2266.44	2007.92	1857.78	2063.81	2185.19	2015.66	2253.58	2099.25				Dec 23, 2022	-0.00235225	-3.50208e-05	-0.00513693	-0.00629446	-0.00156408	-0.00263731	-0.00235161	-0.000730104	-0.00810089	-0.00505558	-0.00254909
Dec 26, 2022	2077.11	2141.66	1979.54	2271.79	2008.44	1858.61	2063.8	2185.66	2017.09	2253.75	2101.47				Dec 26, 2022	0.00115274	5.32311e-05	0.000189456	0.00235951	0.000257945	0.000447209	-6.29904e-06	0.000212316	0.000705721	7.63201e-05	0.00105649
Dec 27, 2022	2066.03	2118.28	1945.07	2240.01	1992.67	1853.96	2060.35	2166.56	1977.22	2239.74	2073.69				Dec 27, 2022	-0.00534716	-0.0109782	-0.0175696	-0.0140917	-0.00788136	-0.00250285	-0.00167356	-0.00877628	-0.0199651	-0.00623526	-0.013307
Dec 28, 2022	2043.06	2094.74	1930.13	2217.96	1974.71	1832.43	2039.91	2146.1	1968	2221.3	2048.72				Dec 28, 2022	-0.0111836	-0.0111736	-0.00770856	-0.00989205	-0.00905491	-0.0116842	-0.00997117	-0.00948609	-0.00467301	-0.00827077	-0.0121173
Dec 29, 2022	2086.45	2155.25	1983.07	2250.67	2014.82	1859.81	2089.03	2196.09	2019.06	2276.03	2096.05				Dec 29, 2022	0.0210149	0.0284754	0.0270593	0.0146423	0.0201078	0.0148309	0.0237966	0.0230258	0.0256143	0.0243441	0.0228423
Dec 30, 2022	2083.68	2150.32	1977.4	2250.7	2010.35	1855.77	2074.35	2192.33	2017.1	2275.1	2095.09				Dec 30, 2022	-0.00132658	-0.00228773	-0.00286431	1.06634e-05	-0.00221954	-0.00217194	-0.00705343	-0.0017136	-0.000972213	-0.000411766	-0.000458586
Jan 2, 2023	2086	2151.21	1978.44	2259.51	2011.93	1858.58	2076.86	2193.55	2017.86	2276.84	2098.29				Jan 2, 2023	0.00111327	0.000413341	0.000526311	0.00391025	0.000787116	0.00150982	0.00121218	0.00055633	0.000376708	0.000767145	0.00152669
Jan 3, 2023	2090.2	2158.27	1972.53	2252.11	2013.17	1857.31	2096.45	2205.68	2000.07	2276.19	2087.11				Jan 3, 2023	0.00201044	0.00327603	-0.0029937	-0.00328042	0.000616133	-0.000679784	0.00938399	0.00551416	-0.00885388	-0.000288599	-0.00534383
Jan 4, 2023	2110.81	2201.58	2004.04	2276.02	2039.65	1879.9	2162.01	2245.37	2027.63	2294.57	2116.25				Jan 4, 2023	0.009812	0.0198692	0.0158517	0.0105585	0.0130676	0.0120904	0.0307944	0.0178322	0.0136845	0.0080451	0.0138672
Jan 5, 2023	2082.02	2164.72	1977.59	2266.28	2010.31	1861.07	2136.99	2220.36	2002.72	2222.1	2084.59				Jan 5, 2023	-0.0137337	-0.0168865	-0.0132862	-0.00428682	-0.0144918	-0.0100718	-0.0116415	-0.0112005	-0.0123574	-0.0320954	-0.0150744
Jan 6, 2023	2132.27	2214.69	2011.9	2316.63	2052.02	1907.38	2173.07	2265.56	2030.41	2252.63	2128.95				Jan 6, 2023	0.0238505	0.0228214	0.0172006	0.0219725	0.0205392	0.024579	0.016744	0.0201535	0.0137285	0.0136462	0.0210572
Jan 9, 2023	2162.91	2250.66	2039.51	2373.13	2075.53	1935.34	2209.33	2303.14	2058.45	2277.08	2161.75				Jan 9, 2023	0.0142678	0.0161142	0.0136295	0.0240962	0.0113918	0.014553	0.016548	0.0164506	0.0137185	0.0107968	0.0152901
Jan 10, 2023	2177.37	2272.72	2058.42	2392.13	2086.13	1942.3	2223.95	2319.15	2076.03	2278.93	2178.4				Jan 10, 2023	0.00666226	0.00975382	0.00922911	0.0079761	0.00509029	0.00359034	0.00659785	0.00692691	0.0085022	0.000811675	0.0076712

## Sheet: CE Level & Returns Series
Level series for Carbon Efficient and Environmental Performance Indices										Level series for Carbon Efficient and Environmental Performance Indices
Date	WEGSLI	WLCTI	WLCLI	SII	S&PGLMCEI	S&P500CEI				Date	WEGSLI	WLCTI	WLCLI	SII	S&PGLMCEI	S&P500CEI
Jan 10, 2019	155.07	1876.33	1901.5	1239.41	231.3	321.77				Jan 10, 2019
Jan 11, 2019	154.582	1873.19	1898.71	1227.38	230.83	324.53				Jan 11, 2019	-0.00315193	-0.00167168	-0.00146887	-0.00975282	-0.00203406	0.00854098
Jan 14, 2019	152.526	1845.38	1872.1	1224.76	227.74	325.06				Jan 14, 2019	-0.0133896	-0.0149598	-0.0141129	-0.00213527	-0.0134769	0.0016318
Jan 15, 2019	156.719	1896.38	1922.99	1249.83	233.72	317.28				Jan 15, 2019	0.0271193	0.0272589	0.0268236	0.020261	0.0259192	-0.0242251
Jan 16, 2019	158.061	1911.49	1939.22	1265.83	235.62	328.3				Jan 16, 2019	0.00852664	0.00793939	0.00840351	0.0127197	0.00809652	0.0341432
Jan 17, 2019	159.403	1928.03	1955.7	1274.71	237.28	330.49				Jan 17, 2019	0.00845455	0.00861259	0.00846183	0.00699066	0.00702054	0.00664858
Jan 18, 2019	160.544	1943.53	1972.23	1290.46	239.34	333.72				Jan 18, 2019	0.00713246	0.00800974	0.00841618	0.0122831	0.00864426	0.00972592
Jan 21, 2019	161.14	1950.7	1978.96	1294.28	240.18	334.97		Returns		Jan 21, 2019	0.0037055	0.0036834	0.00340708	0.00294807	0.00350351	0.00373866
Jan 22, 2019	161.119	1950.84	1978.9	1291.14	240.19	336.54				Jan 22, 2019	-0.00013033	7.2279e-05	-3.2846e-05	-0.00242437	4.16346e-05	0.00467604
Jan 23, 2019	160.319	1942.23	1969.96	1281.35	239.06	336.62				Jan 23, 2019	-0.00497764	-0.00442479	-0.0045279	-0.00761524	-0.00471571	0.000237685
Jan 24, 2019	161.617	1957.31	1985.82	1288.79	240.93	334.99				Jan 24, 2019	0.00806376	0.00773377	0.00801971	0.00579348	0.00779187	-0.00485402
Jan 25, 2019	161.663	1961.06	1990.09	1286.35	241.36	338.42				Jan 25, 2019	0.000284583	0.00191406	0.00214643	-0.00189971	0.00178316	0.010187
Jan 28, 2019	162.506	1970.53	1999.28	1287.28	242.26	339.34				Jan 28, 2019	0.005201	0.00481841	0.00460976	0.000729709	0.00372193	0.00271483
Jan 29, 2019	164.627	1995.86	2024.82	1304.5	245.28	341.89				Jan 29, 2019	0.0129674	0.0127725	0.0126932	0.013283	0.0123889	0.00748649
Jan 30, 2019	164.604	1996	2024.89	1305.47	245.26	346.47				Jan 30, 2019	-0.00013972	6.91407e-05	3.50642e-05	0.000745603	-8.15428e-05	0.0133072
Jan 31, 2019	162.972	1974.3	2002.88	1297.71	242.75	341.75				Jan 31, 2019	-0.00996418	-0.0109338	-0.0109277	-0.00596273	-0.0102868	-0.0137168
Feb 1, 2019	163.152	1976.23	2003.91	1298.05	242.92	342.56				Feb 1, 2019	0.00110387	0.000978099	0.000514625	0.000261195	0.000700064	0.00236735
Feb 4, 2019	163.386	1978.36	2006.52	1297.05	243.26	342.82				Feb 4, 2019	0.00143322	0.00107824	0.00130011	-0.000767601	0.00139866	0.000758703
Feb 5, 2019	164.721	1996.9	2025.41	1304.05	245.6	345.71				Feb 5, 2019	0.00813763	0.00932877	0.0093673	0.00537928	0.00957337	0.00839475
Feb 6, 2019	163.638	1984	2012.33	1293.1	244	343.02				Feb 6, 2019	-0.00659646	-0.00647945	-0.00647593	-0.00843006	-0.00653597	-0.00781152
Feb 7, 2019	163.679	1984.56	2012.49	1302.65	244.16	342.44				Feb 7, 2019	0.000250522	0.000281714	7.95066e-05	0.00735437	0.000655523	-0.00169229
Feb 8, 2019	165.091	2006.44	2034.1	1307.5	246.72	347.72				Feb 8, 2019	0.00858964	0.0109658	0.0106782	0.00371934	0.0104303	0.0153011
Feb 11, 2019	166.287	2023.68	2052.38	1318.9	249.08	350.65				Feb 11, 2019	0.00721837	0.00855363	0.00894908	0.00868038	0.00952004	0.00839102
Feb 12, 2019	166.608	2023.51	2052.47	1327.58	249.11	350.85				Feb 12, 2019	0.00192854	-8.59856e-05	4.19017e-05	0.00656044	0.000120436	0.000570207
Feb 13, 2019	167.281	2032	2061.73	1323.37	250.01	353.42				Feb 13, 2019	0.00403129	0.0041874	0.00450246	-0.00317396	0.00360635	0.00729837
Feb 14, 2019	168.373	2045.9	2075.86	1330.59	251.67	355.2				Feb 14, 2019	0.00650672	0.00681678	0.00683153	0.00543792	0.00661779	0.00502386
Feb 15, 2019	167.967	2041.81	2071.15	1330.95	251.12	354.5				Feb 15, 2019	-0.00241422	-0.0020021	-0.00227248	0.000268266	-0.00218779	-0.00197267
Feb 18, 2019	166.431	2021.77	2051.65	1318.42	248.69	351.4				Feb 18, 2019	-0.00918672	-0.00986036	-0.00945966	-0.00945668	-0.00972377	-0.00878317
Feb 19, 2019	166.094	2015.91	2045.7	1310.65	247.86	351.6				Feb 19, 2019	-0.00202692	-0.00290266	-0.00290285	-0.00591009	-0.00334307	0.00056899
Feb 20, 2019	166.248	2016.69	2046.11	1316.66	247.9	351.78				Feb 20, 2019	0.000926756	0.000388335	0.000196979	0.00457427	0.000161368	0.000511814
Feb 21, 2019	168.187	2039.53	2069.64	1327.26	250.56	356.26				Feb 21, 2019	0.0115958	0.0112618	0.0114347	0.00801995	0.010673	0.0126548
Feb 22, 2019	168.896	2047.76	2077.16	1334.62	251.41	357.41				Feb 22, 2019	0.00420669	0.00402321	0.00362979	0.00553069	0.00338666	0.00322278
Feb 25, 2019	168.463	2042.73	2073.18	1334.44	250.8	356.47				Feb 25, 2019	-0.002567	-0.00245643	-0.00191791	-0.000135628	-0.00242926	-0.0026335
Feb 26, 2019	169.988	2061.72	2092.2	1339.64	252.77	360.49				Feb 26, 2019	0.00901171	0.00925052	0.00913294	0.00388844	0.00782418	0.0112141
Feb 27, 2019	170.454	2067.82	2098.34	1347.7	253.63	361				Feb 27, 2019	0.00273762	0.0029582	0.00292945	0.00599629	0.00339653	0.00141374
Feb 28, 2019	170.712	2071.12	2101.91	1349.43	254.03	361.68				Feb 28, 2019	0.00151246	0.00159123	0.0016999	0.00128211	0.00157586	0.00188188
Mar 1, 2019	171.285	2079.07	2109.21	1357.16	255.15	360.29				Mar 1, 2019	0.00335091	0.00383164	0.00346417	0.00571349	0.00439924	-0.00385058
Mar 4, 2019	171.063	2073.78	2103.05	1353.67	254.46	362.78				Mar 4, 2019	-0.00129693	-0.00254572	-0.0029248	-0.00257486	-0.00270795	0.00688733
Mar 5, 2019	171.991	2083.63	2113.48	1359.08	255.69	363.16				Mar 5, 2019	0.00541024	0.00473565	0.00494816	0.00399226	0.00482212	0.00104692
Mar 6, 2019	172.233	2089.15	2118.84	1360.5	256.42	362.87				Mar 6, 2019	0.00140606	0.00264572	0.00253384	0.00104428	0.00285095	-0.000798865
Mar 7, 2019	172.294	2089.01	2118.94	1363.88	256.43	362.8				Mar 7, 2019	0.000354109	-6.46218e-05	4.86103e-05	0.00247909	3.89978e-05	-0.000192925
Mar 8, 2019	172.32	2088.8	2119.7	1359.67	256.41	361.74				Mar 8, 2019	0.000150893	-0.000102446	0.000357661	-0.00309156	-7.7997e-05	-0.002926
Mar 11, 2019	171.847	2083.32	2113.5	1350.66	255.41	364.29				Mar 11, 2019	-0.00274867	-0.00262601	-0.00293017	-0.00664866	-0.00390763	0.00702453
Mar 12, 2019	172.747	2094.26	2123.77	1353.41	256.51	362.69				Mar 12, 2019	0.00522355	0.00523654	0.00484559	0.00203176	0.00429755	-0.00440178
Mar 13, 2019	172.255	2088.38	2117.82	1351.42	255.83	362.3				Mar 13, 2019	-0.00285216	-0.00281163	-0.00280273	-0.00147145	-0.00265449	-0.00107588
Mar 14, 2019	172.002	2085.34	2114.74	1346.07	255.57	359.87				Mar 14, 2019	-0.00146983	-0.00145578	-0.00145775	-0.00396666	-0.00101682	-0.00672974
Mar 15, 2019	171.316	2076.31	2105.85	1343	254.67	356.9				Mar 15, 2019	-0.0039963	-0.00433867	-0.00420984	-0.00227811	-0.00352776	-0.00828722
Mar 18, 2019	170.005	2059.7	2088.63	1334.68	252.47	356.17				Mar 18, 2019	-0.00768196	-0.00803291	-0.0082137	-0.00621808	-0.00867616	-0.00204749
Mar 19, 2019	169.118	2050.26	2078.97	1323.32	251.02	361.25				Mar 19, 2019	-0.00523115	-0.0045947	-0.00463385	-0.00854406	-0.00575981	0.0141621
Mar 20, 2019	171.059	2074	2102.93	1336.9	253.85	362.23				Mar 20, 2019	0.0114118	0.0115149	0.01146	0.010209	0.0112109	0.00270913
Mar 21, 2019	171.864	2082.87	2112.3	1346.21	255.02	364.83				Mar 21, 2019	0.00469494	0.00426668	0.00444342	0.00694046	0.00459843	0.00715212
Mar 22, 2019	172.844	2095.09	2124.42	1353.96	256.42	364.74				Mar 22, 2019	0.00568599	0.00584833	0.00572425	0.00574038	0.00547475	-0.000246721
Mar 25, 2019	172.98	2096.66	2125.86	1355.11	256.59	366.47				Mar 25, 2019	0.000786527	0.000748615	0.00067572	0.000847521	0.000662755	0.00473189
Mar 26, 2019	174.038	2109.8	2138.83	1363.1	258.24	367.85				Mar 26, 2019	0.00609769	0.00624851	0.00608299	0.00587741	0.0064099	0.00375858
Mar 27, 2019	174.67	2118.81	2147.54	1368.79	259.52	367.84				Mar 27, 2019	0.00362481	0.00426382	0.00406172	0.00416343	0.00494439	-2.71854e-05
Mar 28, 2019	174.734	2121.77	2149.94	1373.09	259.87	366.48				Mar 28, 2019	0.000366338	0.00139415	0.00111787	0.00314018	0.00134774	-0.00370411
Mar 29, 2019	174.027	2113.61	2140.96	1367.41	258.8	370.31				Mar 29, 2019	-0.00405436	-0.00385373	-0.00418374	-0.00414523	-0.00412594	0.0103965
Apr 1, 2019	175.214	2129.36	2156.57	1372.61	260.49	363.1				Apr 1, 2019	0.00679762	0.00742549	0.00726466	0.00379341	0.00650891	-0.0196622
Apr 2, 2019	172.517	2095.95	2122.4	1357.36	256.57	362.78				Apr 2, 2019	-0.0155123	-0.0158141	-0.0159738	-0.0111746	-0.0151629	-0.000881688
Apr 3, 2019	172.006	2088.32	2115.03	1346.55	255.4	365.38				Apr 3, 2019	-0.00296642	-0.00364939	-0.00347759	-0.00799292	-0.00457059	0.00714132
Apr 4, 2019	173.355	2104.18	2130.87	1360.99	257.2	363.73				Apr 4, 2019	0.00781216	0.00756784	0.00746182	0.0106695	0.00702305	-0.00452607
Apr 5, 2019	172.812	2097.56	2124.28	1362.48	256.1	365.07				Apr 5, 2019	-0.00313722	-0.00315108	-0.00309695	0.00109492	-0.004286	0.00367728
Apr 8, 2019	172.92	2098.91	2125.5	1358.77	256.22	367.58				Apr 8, 2019	0.000624761	0.000644827	0.000572736	-0.00272962	0.000468457	0.00685187
Apr 9, 2019	174.006	2111.67	2138.44	1370.89	257.94	371.93				Apr 9, 2019	0.00626072	0.00605904	0.00607233	0.0088832	0.00669055	0.0117647
Apr 10, 2019	175.85	2136.09	2163.38	1388.6	260.89	371.82				Apr 10, 2019	0.0105416	0.0114994	0.0115915	0.0128351	0.0113719	-0.000295798
Apr 11, 2019	175.771	2135.58	2163.31	1384.86	260.82	372.58				Apr 11, 2019	-0.000449347	-0.000239719	-3.05083e-05	-0.00270132	-0.000268348	0.00204191
Apr 12, 2019	176.864	2147.08	2174.88	1398.05	262.18	373.46				Apr 12, 2019	0.00619906	0.00537097	0.00533357	0.00948152	0.00520078	0.00235912
Apr 15, 2019	176.801	2147.94	2175.4	1390.78	262.2	375.19				Apr 15, 2019	-0.000356269	0.000399998	0.000239985	-0.00521798	7.62806e-05	0.00462166
Apr 16, 2019	177.306	2154.45	2181.89	1394.27	263.08	375.59				Apr 16, 2019	0.00285225	0.00302762	0.00297754	0.00250912	0.0033506	0.00106556
Apr 17, 2019	177.492	2157.15	2184.66	1397.51	263.54	373.28				Apr 17, 2019	0.00104848	0.00124919	0.00127011	0.00231967	0.00174699	-0.00616931
Apr 18, 2019	176.663	2147.68	2174.75	1391.13	262.58	374.56				Apr 18, 2019	-0.00468157	-0.004396	-0.00454603	-0.00457429	-0.00364936	0.0034232
Apr 19, 2019	177.182	2152.76	2180.17	1393.3	263.11	374.44				Apr 19, 2019	0.00293349	0.00236162	0.0024873	0.00155652	0.0020164	-0.000320427
Apr 22, 2019	177.216	2152.8	2180.71	1391.53	262.78	376.6				Apr 22, 2019	0.000191875	1.95096e-05	0.000249491	-0.0012683	-0.00125502	0.00575204
Apr 23, 2019	178.378	2165.32	2192.14	1394.36	263.91	376.42				Apr 23, 2019	0.00653557	0.00579882	0.00522681	0.00202952	0.00429096	-0.000478075
Apr 24, 2019	178.506	2167.66	2194.92	1397.67	264.09	376.71				Apr 24, 2019	0.00071732	0.0010787	0.00126782	0.00237033	0.000681818	0.000770119
Apr 25, 2019	178.725	2170.51	2197.09	1398.32	264.48	375.95				Apr 25, 2019	0.0012261	0.00131069	0.000987703	0.000469244	0.00147568	-0.0020195
Apr 26, 2019	178.527	2168.98	2194.5	1397.65	264.3	376.52				Apr 26, 2019	-0.00110846	-0.000702848	-0.00117998	-0.00047783	-0.000680812	0.00151501
Apr 29, 2019	178.638	2168.38	2192.98	1389.04	264.04	376.84				Apr 29, 2019	0.000621561	-0.000275282	-0.000692425	-0.00618226	-0.000984215	0.000849528
Apr 30, 2019	178.692	2168.54	2193.11	1389.05	264.05	380.2				Apr 30, 2019	0.000302242	7.14793e-05	5.97343e-05	4.31952e-06	3.78723e-05	0.00887674
May 1, 2019	178.796	2169.72	2193.75	1389.83	264.13	379.25				May 1, 2019	0.000581838	0.000546302	0.000291324	0.000563537	0.000302927	-0.00250181
May 2, 2019	179.695	2182.12	2207.34	1380.28	265.61	379.13				May 2, 2019	0.00501548	0.00569875	0.00617395	-0.00689289	0.00558766	-0.000316464
May 3, 2019	179.427	2177.61	2201.75	1374.55	264.78	380.99				May 3, 2019	-0.00149253	-0.00207123	-0.0025325	-0.00416142	-0.00312977	0.00489397
May 6, 2019	179.106	2174.36	2199.45	1368.98	264.22	381.44				May 6, 2019	-0.00179063	-0.00149082	-0.0010479	-0.0040612	-0.0021172	0.00118044
May 7, 2019	179.866	2184.85	2209.64	1373.15	265.14	381.86				May 7, 2019	0.00423432	0.00481097	0.00462138	0.00304581	0.0034759	0.00110048
May 8, 2019	179.898	2187.11	2211.94	1375.05	265.47	378.93				May 8, 2019	0.000177894	0.00103386	0.00104081	0.00137835	0.00124385	-0.00770256
May 9, 2019	180.058	2189.22	2214.81	1379.45	265.74	378.31				May 9, 2019	0.000888998	0.000964278	0.00130028	0.00319333	0.00101655	-0.00163753
May 10, 2019	179.043	2180.43	2206.1	1376.16	264.92	381.93				May 10, 2019	-0.00565302	-0.00402505	-0.00394308	-0.00238641	-0.00309049	0.00952338
May 13, 2019	178.253	2171.98	2197.75	1373.63	263.94	380.49				May 13, 2019	-0.00442211	-0.00388108	-0.00379123	-0.00183796	-0.00370609	-0.00377745
May 14, 2019	179.645	2189.27	2214.73	1380.93	265.84	374.24				May 14, 2019	0.00777879	0.00793079	0.00769684	0.00529596	0.00717282	-0.0165626
May 15, 2019	178.804	2178.19	2204.01	1370.27	264.22	373.62				May 15, 2019	-0.00469245	-0.00507435	-0.00485162	-0.00775014	-0.00611253	-0.00165806
May 16, 2019	176.419	2147.14	2172.43	1354.01	260.67	372.68				May 16, 2019	-0.0134284	-0.0143603	-0.0144334	-0.0119343	-0.0135268	-0.0025191
May 17, 2019	176.097	2142.79	2168.05	1344.88	260.12	374.02				May 17, 2019	-0.00182687	-0.00202708	-0.00201821	-0.00676131	-0.00211218	0.00358913
May 20, 2019	175.05	2131.03	2157.19	1328.97	258.25	364.89				May 20, 2019	-0.00596333	-0.00550235	-0.00502124	-0.0119005	-0.00721496	-0.0247133
May 21, 2019	175.968	2138.24	2164.51	1334.21	259.04	367.98				May 21, 2019	0.00523051	0.00337716	0.00338848	0.00392989	0.00305438	0.00843265
May 22, 2019	172.96	2097.71	2123.76	1316.95	254.26	370.07				May 22, 2019	-0.0172418	-0.0191382	-0.0190078	-0.0130156	-0.0186251	0.00566359
May 23, 2019	173.976	2110.58	2136.94	1318.21	255.6	373.31				May 23, 2019	0.005857	0.00611984	0.00618587	0.000949468	0.00525636	0.008717
May 24, 2019	175.016	2122.37	2148.29	1323.54	256.92	371.25				May 24, 2019	0.00596004	0.00556729	0.00529868	0.00403598	0.00515103	-0.00553348
May 27, 2019	176.687	2139.47	2165.6	1327.96	258.48	368.87				May 27, 2019	0.00950241	0.00802803	0.00802482	0.00333473	0.00605357	-0.00643141
May 28, 2019	175.934	2129.43	2156.23	1317.99	257.21	372.08				May 28, 2019	-0.00427088	-0.00470426	-0.00433614	-0.0075323	-0.00492545	0.00866461
May 29, 2019	175.117	2118.02	2145.57	1304.23	255.81	370.81				May 29, 2019	-0.0046546	-0.00537453	-0.00495608	-0.010495	-0.00545789	-0.00341908
May 30, 2019	176.234	2131.68	2160.43	1312.3	257.37	366.38				May 30, 2019	0.00635834	0.00642918	0.00690388	0.00616238	0.00607976	-0.0120188
May 31, 2019	175.924	2125.47	2154.06	1306.58	256.56	366.83				May 31, 2019	-0.00176057	-0.00291509	-0.00295377	-0.00436141	-0.00315218	0.00122748
Jun 3, 2019	174.051	2101.74	2129.7	1298.47	253.64	363.83				Jun 3, 2019	-0.0107037	-0.0112321	-0.0113752	-0.00623099	-0.0114466	-0.0082118
Jun 4, 2019	174.628	2109.4	2138.08	1305.68	254.49	361.39				Jun 4, 2019	0.00330964	0.0036413	0.00393039	0.0055427	0.0033456	-0.00672902
Jun 5, 2019	174.73	2110.99	2139.53	1307.13	254.71	361.93				Jun 5, 2019	0.000583928	0.00075301	0.000675143	0.00110379	0.000864101	0.00149312
Jun 6, 2019	173.59	2099.14	2127.57	1302.47	253.42	357.15				Jun 6, 2019	-0.00654573	-0.00562739	-0.00560523	-0.0035676	-0.00507745	-0.013295
Jun 7, 2019	171.882	2079.64	2107.49	1288.39	251.21	356.22				Jun 7, 2019	-0.009888	-0.00933387	-0.00948093	-0.0108706	-0.00875895	-0.00260734
Jun 10, 2019	172.17	2082.09	2108.9	1288	251.57	363.95				Jun 10, 2019	0.00167417	0.00117691	0.00066787	-0.000304302	0.00143204	0.021468
Jun 11, 2019	170.619	2061.87	2088.23	1283.79	249.31	366.9				Jun 11, 2019	-0.00904936	-0.00976176	-0.00984775	-0.00327555	-0.00902418	0.00807284
Jun 12, 2019	170.573	2060.7	2087.06	1293.15	249.34	369.14				Jun 12, 2019	-0.000269643	-0.000566638	-0.000563314	0.00726448	0.000120325	0.00608664
Jun 13, 2019	173.203	2093.49	2121	1303.68	252.98	373.05				Jun 13, 2019	0.015301	0.0157887	0.0161313	0.00811533	0.014493	0.0105365
Jun 14, 2019	174.78	2112.94	2140.74	1313.65	254.94	374.83				Jun 14, 2019	0.00906372	0.00924733	0.0092625	0.00761314	0.00771779	0.00476013
Jun 17, 2019	175.517	2121.75	2149.54	1315.37	255.92	374.66				Jun 17, 2019	0.00420786	0.0041604	0.00410324	0.00131152	0.00383667	-0.000453642
Jun 18, 2019	177.417	2145	2173.24	1326.7	258.61	373.8				Jun 18, 2019	0.010767	0.0109002	0.0109662	0.0085744	0.0104562	-0.00229805
Jun 19, 2019	177.841	2153.63	2182.5	1335.63	259.87	375.36				Jun 19, 2019	0.002387	0.00401244	0.00425141	0.0067092	0.00486037	0.00416467
Jun 20, 2019	178.217	2158.3	2186.71	1346.47	260.58	374.72				Jun 20, 2019	0.00211202	0.00216609	0.00192941	0.00808179	0.00272841	-0.00170649
Jun 21, 2019	177.987	2152.9	2180.87	1341.8	259.74	375.09				Jun 21, 2019	-0.00129139	-0.00250371	-0.00267746	-0.00347213	-0.00322879	0.000986917
Jun 24, 2019	178.298	2155.75	2184.27	1345.27	259.89	378.69				Jun 24, 2019	0.00174579	0.00132153	0.00155826	0.00258349	0.000577334	0.00955193
Jun 25, 2019	177.855	2149.53	2178.26	1338.34	259.02	379.85				Jun 25, 2019	-0.0024877	-0.00288995	-0.00275299	-0.00516544	-0.00335319	0.00305851
Jun 26, 2019	177.597	2149.81	2179.01	1339.29	258.97	383.49				Jun 26, 2019	-0.00145167	0.000131183	0.000343334	0.000713317	-0.000193054	0.00953711
Jun 27, 2019	179.14	2170.01	2199.68	1345.74	261.48	383.02				Jun 27, 2019	0.00865068	0.00935416	0.0094417	0.00479995	0.00964557	-0.00122634
Jun 28, 2019	180.171	2181.51	2211.49	1356.21	262.99	382.25				Jun 28, 2019	0.00573878	0.00528185	0.00535505	0.00775222	0.00575821	-0.00201236
Jul 1, 2019	182.053	2204.46	2234.09	1368.82	265.77	378.58				Jul 1, 2019	0.0103915	0.0104685	0.0101652	0.009255	0.0105153	-0.00964743
Jul 2, 2019	181.704	2199.02	2229.06	1365.49	265.21	378.12				Jul 2, 2019	-0.00191886	-0.00247305	-0.00225357	-0.00243571	-0.00210931	-0.00121581
Jul 3, 2019	181.712	2199.48	2229.08	1364.61	265.26	379.6				Jul 3, 2019	4.40267e-05	0.000210526	9.42098e-06	-0.000643199	0.000188512	0.00390646
Jul 4, 2019	180.313	2185.46	2214.53	1352.61	263.43	381.86				Jul 4, 2019	-0.00772879	-0.00639464	-0.00654605	-0.00883259	-0.0069228	0.00593598
Jul 5, 2019	179.783	2179.76	2208.29	1346.46	262.96	384.68				Jul 5, 2019	-0.00294366	-0.00261247	-0.00282308	-0.00456009	-0.00178575	0.00735777
Jul 8, 2019	180.397	2188.44	2216.63	1352.11	263.92	385.8				Jul 8, 2019	0.00340941	0.0039751	0.00376685	0.00418593	0.0036441	0.00290728
Jul 9, 2019	181.423	2200.78	2229.15	1358.4	265.18	388.78				Jul 9, 2019	0.00567134	0.00562379	0.00563278	0.00464636	0.00476281	0.00769453
Jul 10, 2019	182.613	2214.83	2242.92	1368.2	266.96	388.17				Jul 10, 2019	0.00653784	0.00636425	0.00616092	0.00718845	0.00668999	-0.00157024
Jul 11, 2019	183.113	2222.31	2249.61	1374.82	267.66	386.23				Jul 11, 2019	0.00273429	0.00336884	0.00297561	0.00482025	0.00261868	-0.00501034
Jul 12, 2019	184.53	2238.1	2265.65	1383.69	269.18	386.78				Jul 12, 2019	0.0077086	0.00708279	0.00710528	0.00643756	0.00566278	0.00142301
Jul 15, 2019	184.71	2240.05	2267.7	1386.89	269.52	388.44				Jul 15, 2019	0.000974976	0.000870894	0.000903527	0.00230421	0.0012623	0.00428266
Jul 16, 2019	183.78	2230.03	2258.32	1371.46	268.37	389.74				Jul 16, 2019	-0.00504764	-0.00448449	-0.00414449	-0.0111873	-0.00427597	0.00334113
Jul 17, 2019	182.837	2219.07	2246.54	1357.02	266.85	391.55				Jul 17, 2019	-0.00514434	-0.00492505	-0.00522948	-0.0105796	-0.00567992	0.00463337
Jul 18, 2019	182.539	2218.61	2245.98	1355.07	266.63	391.58				Jul 18, 2019	-0.0016312	-0.000209118	-0.000247968	-0.00143948	-0.000824773	7.66156e-05
Jul 19, 2019	183.126	2225.9	2253.11	1359.34	267.63	390.3				Jul 19, 2019	0.00321059	0.0032809	0.00317131	0.00314543	0.0037435	-0.00327416
Jul 22, 2019	183.63	2230.5	2257.87	1356.68	268.38	387.74				Jul 22, 2019	0.00274842	0.00206445	0.00210686	-0.00195727	0.00279846	-0.00658066
Jul 23, 2019	184.165	2237.93	2265.44	1360.06	269.1	389.22				Jul 23, 2019	0.00290923	0.00332645	0.00334976	0.00248239	0.00267917	0.00380972
Jul 24, 2019	184.333	2239.62	2266.94	1369.73	269.41	386.9				Jul 24, 2019	0.00091181	0.000751751	0.000661903	0.00708704	0.00115133	-0.00597847
Jul 25, 2019	183.8	2233.7	2260.47	1369.82	268.78	388.04				Jul 25, 2019	-0.00289569	-0.00264278	-0.00285859	6.49743e-05	-0.00234118	0.00294217
Jul 26, 2019	182.877	2223.48	2251.48	1363.82	267.59	390.79				Jul 26, 2019	-0.00503441	-0.0045899	-0.0039872	-0.00438684	-0.00443724	0.0070619
Jul 29, 2019	182.842	2224.91	2251.55	1356.82	267.65	392.64				Jul 29, 2019	-0.000191404	0.000645178	3.10902e-05	-0.00514438	0.000224198	0.00472283
Jul 30, 2019	182.437	2220.97	2248.32	1362.38	267.43	390.65				Jul 30, 2019	-0.00221748	-0.00177333	-0.00143471	0.00408503	-0.000822307	-0.00508114
Jul 31, 2019	182.56	2224.14	2251.12	1358.28	267.67	393.55				Jul 31, 2019	0.000673978	0.00142719	0.00124327	-0.00301177	0.000897029	0.00739611
Aug 1, 2019	183.522	2235.9	2262.71	1368.22	269.08	392.82				Aug 1, 2019	0.00525567	0.00527127	0.00513888	0.00728924	0.00525385	-0.00185663
Aug 2, 2019	184.381	2244.75	2271.78	1369.76	270.01	391.75				Aug 2, 2019	0.00466972	0.00395033	0.00399957	0.00112419	0.00345026	-0.00272761
Aug 5, 2019	183.735	2234.1	2260.82	1359.49	268.74	387.63				Aug 5, 2019	-0.00350977	-0.00475525	-0.00483564	-0.00752079	-0.00471463	-0.0105726
Aug 6, 2019	184.846	2243.92	2269.61	1362.24	269.49	383.89				Aug 6, 2019	0.00602854	0.00438855	0.0038769	0.0020193	0.00278691	-0.00969522
Aug 7, 2019	184.765	2240.2	2265.98	1364.38	269.11	381.1				Aug 7, 2019	-0.000438299	-0.00166231	-0.00160024	0.00157264	-0.00141107	-0.00729425
Aug 8, 2019	184.049	2230.91	2255.86	1354.49	267.95	369.67				Aug 8, 2019	-0.00388272	-0.00415155	-0.00447563	-0.00727878	-0.00431982	-0.0304511
Aug 9, 2019	182.609	2215.25	2239.79	1353.71	266.07	374.46				Aug 9, 2019	-0.00785477	-0.007047	-0.00714739	-0.000574551	-0.00704096	0.0128743
Aug 12, 2019	181.761	2202.39	2225.58	1348.21	264.16	374.8				Aug 12, 2019	-0.00465462	-0.00581941	-0.00636455	-0.0040734	-0.00720445	0.000907562
Aug 13, 2019	179.955	2179.62	2201.89	1333.29	261.07	381.85				Aug 13, 2019	-0.00998582	-0.0103953	-0.0107028	-0.0111305	-0.0117664	0.0186353
Aug 14, 2019	175.705	2125.77	2148.08	1305.07	254.5	379.43				Aug 14, 2019	-0.0239004	-0.025016	-0.0247408	-0.0213876	-0.0254877	-0.00635773
Aug 15, 2019	176.669	2138.18	2160.85	1309.81	255.79	374.8				Aug 15, 2019	0.00547147	0.00581951	0.00592817	0.00362311	0.00505596	-0.0122776
Aug 16, 2019	177.063	2143.4	2165.47	1320.14	256.39	380.31				Aug 16, 2019	0.00222768	0.00244162	0.00213715	0.00785722	0.00234293	0.0145942
Aug 19, 2019	179.951	2177.22	2199.47	1336.41	260.23	369.09				Aug 19, 2019	0.016179	0.0156545	0.015579	0.0122484	0.0148661	-0.0299462
Aug 20, 2019	179.141	2165.55	2187.41	1334.66	258.9	369.84				Aug 20, 2019	-0.00451139	-0.00537584	-0.00550141	-0.00131258	-0.00512397	0.00202996
Aug 21, 2019	177.737	2147.83	2169.12	1327.48	256.82	375.18				Aug 21, 2019	-0.00786828	-0.00821774	-0.0083948	-0.0053889	-0.00806644	0.0143354
Aug 22, 2019	179.014	2164.22	2185.77	1329.99	258.59	379.8				Aug 22, 2019	0.00715909	0.00760616	0.00764386	0.00188375	0.00686835	0.0122389
Aug 23, 2019	175.169	2116.19	2136.53	1309.99	253.12	376.85				Aug 23, 2019	-0.0217128	-0.0224446	-0.0227857	-0.0151504	-0.0213801	-0.00779757
Aug 26, 2019	174.966	2113.8	2133.3	1305.05	252.61	380.01				Aug 26, 2019	-0.00115955	-0.00112861	-0.00151201	-0.00377892	-0.00201689	0.00835034
Aug 27, 2019	177.135	2140.21	2159.64	1320.33	255.58	379.76				Aug 27, 2019	0.0123205	0.0124134	0.0122719	0.0116419	0.0116887	-0.000658094
Aug 28, 2019	179.097	2163.68	2183.61	1333.81	258.35	369.91				Aug 28, 2019	0.0110154	0.0109098	0.0110384	0.0101585	0.0107798	-0.0262797
Aug 29, 2019	178.105	2151.76	2171.92	1330.06	257.09	373.97				Aug 29, 2019	-0.00555429	-0.00552528	-0.00536606	-0.00281695	-0.00488904	0.0109158
Aug 30, 2019	179.496	2167.38	2188.49	1336.79	258.9	372.66				Aug 30, 2019	0.00777966	0.0072311	0.00759886	0.00505016	0.00701567	-0.0035091
Sep 2, 2019	179.148	2163.8	2184.83	1334.02	258.31	375.17				Sep 2, 2019	-0.00194064	-0.00165267	-0.00167196	-0.00207952	-0.00228147	0.00671278
Sep 3, 2019	176.083	2126.33	2147.56	1322.12	254.22	379.94				Sep 3, 2019	-0.0172568	-0.017468	-0.017208	-0.00895818	-0.0159604	0.0126341
Sep 4, 2019	177.146	2137.21	2157.7	1322.32	254.98	380.24				Sep 4, 2019	0.00601878	0.00510282	0.00471238	0.000154286	0.00298508	0.000789287
Sep 5, 2019	177.364	2137.53	2157.73	1328.53	254.96	377.59				Sep 5, 2019	0.00122987	0.000152524	1.4367e-05	0.00468002	-7.84406e-05	-0.00699368
Sep 6, 2019	177.903	2144.57	2164.59	1328.5	255.83	381.77				Sep 6, 2019	0.00303434	0.00328437	0.00317283	-2.18289e-05	0.00340649	0.0110094
Sep 9, 2019	179.662	2166.1	2186.17	1333.91	258.25	386.71				Sep 9, 2019	0.00983885	0.0099925	0.00992018	0.00406925	0.00941495	0.0128567
Sep 10, 2019	180.092	2172.12	2192.16	1344.51	259.21	387.08				Sep 10, 2019	0.00239052	0.00277349	0.00273575	0.00790769	0.00371044	0.000956332
Sep 11, 2019	179.954	2170.14	2190.12	1342.48	258.97	387.32				Sep 11, 2019	-0.000766569	-0.000911507	-0.000929196	-0.00151025	-0.000926319	0.000619835
Sep 12, 2019	179.172	2160.82	2180.34	1338.77	257.74	387.47				Sep 12, 2019	-0.00435502	-0.00430437	-0.00447917	-0.0027614	-0.0047609	0.000387202
Sep 13, 2019	181.026	2184.22	2203.95	1354.61	260.71	390.14				Sep 13, 2019	0.0102944	0.010771	0.010774	0.0117623	0.0114574	0.00686722
Sep 16, 2019	183.133	2210.23	2230.51	1364.1	263.66	391.13				Sep 16, 2019	0.011572	0.0118369	0.0119772	0.0069754	0.0112517	0.00253434
Sep 17, 2019	183.573	2215.67	2235.63	1370.14	264.26	390.84				Sep 17, 2019	0.00239974	0.00245781	0.00229191	0.00441807	0.00227307	-0.000741716
Sep 18, 2019	183.327	2215.07	2236.06	1367.99	264.4	389.85				Sep 18, 2019	-0.00134097	-0.000270836	0.00019411	-0.00156896	0.000529641	-0.00253622
Sep 19, 2019	183.022	2215.02	2237.15	1367.05	264.53	390.78				Sep 19, 2019	-0.00166508	-2.25729e-05	0.000486898	-0.000687377	0.000491558	0.00238269
Sep 20, 2019	184.069	2230.2	2252.37	1381.36	266.51	390.96				Sep 20, 2019	0.00570432	0.00683119	0.00678026	0.0104127	0.0074571	0.000460511
Sep 23, 2019	184.97	2238.11	2259.81	1385.13	267.38	390.92				Sep 23, 2019	0.00488296	0.00353915	0.00329553	0.00272693	0.0032591	-0.000102317
Sep 24, 2019	185.478	2242.29	2264.73	1396.66	267.92	388.95				Sep 24, 2019	0.00274263	0.00186948	0.0021779	0.00828825	0.00201756	-0.00505213
Sep 25, 2019	184.55	2229.64	2254.28	1386.27	266.85	388.95				Sep 25, 2019	-0.00501585	-0.00566111	-0.00462801	-0.00746267	-0.00400173	0
Sep 26, 2019	185.168	2237.08	2260.8	1390.86	267.36	385.67				Sep 26, 2019	0.00334309	0.00333444	0.00289209	0.00330053	0.00190936	-0.00846872
Sep 27, 2019	185.141	2236.8	2260.89	1390.05	267.35	388.05				Sep 27, 2019	-0.000145824	-0.000126065	3.80388e-05	-0.00057679	-3.74035e-05	0.00615212
Sep 30, 2019	185.591	2240.53	2264.96	1398.62	267.64	387.02				Sep 30, 2019	0.00242763	0.00166662	0.00179723	0.00614058	0.00108413	-0.00265783
Oct 1, 2019	184.954	2233.26	2258.12	1394.85	266.89	384.92				Oct 1, 2019	-0.00343818	-0.00325273	-0.00302538	-0.00269486	-0.00280621	-0.00544085
Oct 2, 2019	184.832	2229.59	2254.24	1388.59	266.3	386.85				Oct 2, 2019	-0.000659841	-0.0016429	-0.00171662	-0.00450019	-0.0022131	0.0050015
Oct 3, 2019	184.049	2218.24	2242.58	1387.54	264.94	382.02				Oct 3, 2019	-0.00424528	-0.00510272	-0.00518768	-0.000752846	-0.00512011	-0.0125641
Oct 4, 2019	184.285	2221.45	2245.3	1378.83	265.1	375.18				Oct 4, 2019	0.00128145	0.00144334	0.00121171	-0.00629706	0.000603728	-0.0180671
Oct 7, 2019	184.488	2221.18	2244.59	1379.63	265.05	378.06				Oct 7, 2019	0.00110095	-0.000120199	-0.000316266	0.000578582	-0.000188626	0.007647
Oct 8, 2019	184.007	2214.44	2237.92	1375.52	263.9	383.46				Oct 8, 2019	-0.00261062	-0.00303949	-0.00297557	-0.0029835	-0.00434824	0.0141824
Oct 9, 2019	184.294	2219.48	2242.62	1374.4	264.4	381.85				Oct 9, 2019	0.00155851	0.00227474	0.00209796	-0.00081384	0.00189286	-0.00420745
Oct 10, 2019	182.516	2198.12	2221.36	1365.13	262.09	375.91				Oct 10, 2019	-0.00969447	-0.00967003	-0.00952701	-0.00676979	-0.00877515	-0.0156781
Oct 11, 2019	179.311	2160.97	2184.32	1346.14	257.81	379.33				Oct 11, 2019	-0.0177161	-0.0170439	-0.0168114	-0.0140114	-0.0164651	0.00905679
Oct 14, 2019	180.118	2171.58	2193.56	1349.98	258.88	381.85				Oct 14, 2019	0.00449046	0.00489596	0.00421849	0.00285077	0.00414175	0.00662132
Oct 15, 2019	182.052	2194.28	2216.82	1361.71	261.47	386.08				Oct 15, 2019	0.0106802	0.010399	0.0105516	0.0086559	0.00995492	0.0110167
Oct 16, 2019	181.869	2192.05	2214.99	1365.35	261.25	385.56				Oct 16, 2019	-0.00100571	-0.00101725	-0.000830361	0.00266294	-0.000841751	-0.00134778
Oct 17, 2019	179.541	2164.45	2186.87	1352.31	258.27	389.51				Oct 17, 2019	-0.0128831	-0.0126695	-0.0127752	-0.00959068	-0.0114723	0.0101927
Oct 18, 2019	180.735	2178.43	2200.57	1357.46	259.74	388.86				Oct 18, 2019	0.00662828	0.0064363	0.00624376	0.0037959	0.00567558	-0.00167016
Oct 21, 2019	181.838	2191.18	2213.46	1366.34	261.22	390.01				Oct 21, 2019	0.00608431	0.00583578	0.00584456	0.006524	0.00568183	0.002953
Oct 22, 2019	184.219	2221.34	2244.18	1387.85	264.79	388.47				Oct 22, 2019	0.0130091	0.0136713	0.0137833	0.0156216	0.0135741	-0.00395643
Oct 23, 2019	183.888	2217.07	2240.05	1389.15	264.47	391.14				Oct 23, 2019	-0.00179839	-0.00192321	-0.00184513	0.00093554	-0.00120924	0.00684961
Oct 24, 2019	185.611	2238.84	2262.69	1395.99	266.93	390				Oct 24, 2019	0.00932621	0.00976778	0.0100571	0.00491106	0.00925863	-0.00291881
Oct 25, 2019	185.519	2238.25	2261.59	1395.96	266.95	391.08				Oct 25, 2019	-0.000495783	-0.000263118	-0.000483612	-2.0774e-05	7.49232e-05	0.0027654
Oct 28, 2019	186.095	2245.53	2268.78	1402.89	267.78	391.86				Oct 28, 2019	0.00309999	0.00324905	0.00317281	0.00495275	0.00310437	0.00199249
Oct 29, 2019	185.569	2239.02	2262.04	1399.64	267.04	393.47				Oct 29, 2019	-0.00283052	-0.00290241	-0.00297606	-0.00232076	-0.00276729	0.00410019
Oct 30, 2019	186.62	2253.41	2276.35	1410.16	268.7	395.67				Oct 30, 2019	0.00564768	0.00640679	0.00630754	0.00748881	0.00619706	0.0055757
Oct 31, 2019	186.211	2248.04	2271.71	1407.36	268.33	395.31				Oct 31, 2019	-0.00219402	-0.00238723	-0.00204307	-0.00199111	-0.00137795	-0.000910263
Nov 1, 2019	186.51	2251.62	2276.25	1411.29	268.72	396.63				Nov 1, 2019	0.00160442	0.00158946	0.00199826	0.0027907	0.00145238	0.00333359
Nov 4, 2019	187.215	2259.28	2284.49	1428.32	269.74	395.37				Nov 4, 2019	0.00377283	0.00339888	0.00361389	0.0119961	0.00378859	-0.00318182
Nov 5, 2019	187.92	2266.43	2292.02	1435.8	270.51	399.12				Nov 5, 2019	0.00375865	0.00315796	0.00329159	0.00522116	0.00285053	0.00944009
Nov 6, 2019	188.684	2275.29	2300.72	1440.81	271.61	400.63				Nov 6, 2019	0.00405732	0.00390205	0.00378728	0.00348327	0.00405815	0.00377618
Nov 7, 2019	188.821	2276.46	2302.11	1440.83	271.64	400.15				Nov 7, 2019	0.000725818	0.000516285	0.000603107	1.4575e-05	0.000110446	-0.00119883
Nov 8, 2019	189.405	2281.78	2307.41	1446.42	272.15	400.47				Nov 8, 2019	0.0030881	0.0023316	0.00230132	0.00387082	0.00187572	0.000799381
Nov 11, 2019	188.999	2278.46	2304.05	1445.02	271.77	401.67				Nov 11, 2019	-0.00214586	-0.00145475	-0.00145767	-0.000967684	-0.00139726	0.002992
Nov 12, 2019	190.392	2296.57	2322.4	1460.06	273.93	402.93				Nov 12, 2019	0.00734338	0.00791823	0.0079301	0.010353	0.00791648	0.00313199
Nov 13, 2019	190.929	2304.48	2331.06	1464.59	275.29	402.24				Nov 13, 2019	0.00281653	0.00343704	0.00372412	0.00309576	0.00495249	-0.00171392
Nov 14, 2019	190.568	2301.82	2329.22	1461.55	275.22	402.88				Nov 14, 2019	-0.00189254	-0.00115624	-0.00079094	-0.00207304	-0.00025431	0.00158983
Nov 15, 2019	190.846	2304.75	2331.64	1461.09	275.46	403.18				Nov 15, 2019	0.00145773	0.00127166	0.00103972	-0.000314099	0.00087165	0.000744361
Nov 18, 2019	191.254	2309.99	2338.21	1469.9	276.19	403.59				Nov 18, 2019	0.00213557	0.00227359	0.00281422	0.00601163	0.00264661	0.0010164
Nov 19, 2019	191.549	2313.18	2341.11	1472.54	276.36	406.78				Nov 19, 2019	0.00154126	0.00137784	0.00123864	0.00179239	0.000615329	0.00787299
Nov 20, 2019	191.29	2311.34	2339.78	1469.58	275.86	406.96				Nov 20, 2019	-0.00135305	-0.000793163	-0.00056955	-0.00201284	-0.00181087	0.000442402
Nov 21, 2019	191.539	2315.14	2343.82	1470.33	276.35	406.68				Nov 21, 2019	0.00130084	0.00164185	0.00172816	0.00050886	0.00177469	-0.000688265
Nov 22, 2019	191.596	2313.43	2341.55	1472.02	275.87	405.34				Nov 22, 2019	0.000297545	-0.000740618	-0.000972389	0.00114942	-0.00173844	-0.00330041
Nov 25, 2019	191.634	2311.03	2339.36	1471.18	275.44	404.68				Nov 25, 2019	0.000198314	-0.00103926	-0.000932297	-0.000570128	-0.00155992	-0.00162959
Nov 26, 2019	193.101	2329.24	2357.3	1483.84	277.55	405.5				Nov 26, 2019	0.00762607	0.0078526	0.00763865	0.00856853	0.00763128	0.00202424
Nov 27, 2019	193.342	2332.95	2360.67	1484.68	278.01	408.67				Nov 27, 2019	0.00124727	0.00159024	0.00142646	0.00056796	0.00165599	0.00778711
Nov 28, 2019	193.288	2332.06	2360.1	1491.37	277.97	409.48				Nov 28, 2019	-0.000279337	-0.000380706	-0.000238944	0.00449589	-0.00014389	0.00198008
Nov 29, 2019	192.505	2321.79	2350.13	1481.62	276.8	411.16				Nov 29, 2019	-0.00405918	-0.00441527	-0.00423377	-0.00655839	-0.00421797	0.00409437
Dec 2, 2019	192.104	2316.93	2345.74	1471.18	276.14	409.5				Dec 2, 2019	-0.00208524	-0.00209411	-0.00187228	-0.00707059	-0.00238724	-0.00404553
Dec 3, 2019	192.313	2319.99	2348.58	1459.05	276.6	405.9				Dec 3, 2019	0.00108736	0.00131898	0.00121253	-0.00828061	0.00166444	-0.00883008
Dec 4, 2019	193.731	2337.49	2365.56	1477.66	278.61	403.08				Dec 4, 2019	0.00734635	0.00751269	0.00720304	0.0126742	0.00724054	-0.00697177
Dec 5, 2019	194.375	2342.14	2369.69	1485.26	278.79	405.67				Dec 5, 2019	0.00331868	0.00198734	0.00174352	0.00513008	0.000645856	0.00640497
Dec 6, 2019	194.883	2350.22	2377.55	1486.32	279.75	406.33				Dec 6, 2019	0.0026101	0.00344816	0.00331224	0.000708715	0.00343754	0.00162562
Dec 9, 2019	194.819	2349.36	2376.7	1486.41	279.6	410.01				Dec 9, 2019	-0.000328456	-0.000368969	-0.000355471	6.18961e-05	-0.000536337	0.00901591
Dec 10, 2019	194.137	2340.15	2367.28	1475.2	278.36	408.79				Dec 10, 2019	-0.00350683	-0.0039275	-0.00397135	-0.00756958	-0.00444477	-0.00297997
Dec 11, 2019	192.845	2323.82	2350.86	1474.54	276.61	408.43				Dec 11, 2019	-0.00667734	-0.0070005	-0.00696336	-0.000443429	-0.00630667	-0.000881036
Dec 12, 2019	191.897	2310.57	2337.8	1469.99	275.01	409.52				Dec 12, 2019	-0.00492799	-0.00572029	-0.00557091	-0.00309591	-0.00580111	0.0026652
Dec 13, 2019	193.088	2323.49	2350.19	1475.09	276.39	413.12				Dec 13, 2019	0.00618727	0.00557784	0.00528672	0.00346816	0.00500545	0.00875237
Dec 16, 2019	193.446	2327.83	2354.42	1475.57	276.84	413.18				Dec 16, 2019	0.00185236	0.00186485	0.00179909	0.000323995	0.00162681	0.000145226
Dec 17, 2019	194.888	2345.36	2371.64	1483.04	278.94	416.07				Dec 17, 2019	0.00742663	0.00750368	0.00728433	0.00504968	0.00755698	0.00697018
Dec 18, 2019	194.785	2341.8	2368.07	1482.76	278.53	416.25				Dec 18, 2019	-0.000528648	-0.00151861	-0.00150642	-0.000191517	-0.00147093	0.000432526
Dec 19, 2019	194.578	2339.27	2365.43	1482.39	278.26	416.02				Dec 19, 2019	-0.00106328	-0.00108223	-0.00111503	-0.00024417	-0.000969845	-0.000552705
Dec 20, 2019	195.02	2345.64	2370.3	1487.45	279.1	417.89				Dec 20, 2019	0.00226901	0.0027198	0.00205882	0.00340691	0.00301421	0.0044849
Dec 23, 2019	196.214	2359.6	2384.67	1494.12	281.01	419.81				Dec 23, 2019	0.00610378	0.00593297	0.00604212	0.00447147	0.00682012	0.00458399
Dec 24, 2019	197.231	2371.62	2395.91	1512.34	282.71	420.29				Dec 24, 2019	0.00516973	0.005082	0.00470488	0.0121227	0.00603138	0.00114272
Dec 25, 2019	198.646	2389.39	2413.96	1524.76	284.69	420.24				Dec 25, 2019	0.00714872	0.00746525	0.00750502	0.00817823	0.00697923	-0.000118973
Dec 26, 2019	198.382	2387.82	2413.14	1525.47	284.91	422.38				Dec 26, 2019	-0.00132988	-0.000657287	-0.000342235	0.000464227	0.000772472	0.00507941
Dec 27, 2019	197.961	2384.87	2410.26	1523.71	284.72	422.37				Dec 27, 2019	-0.00212442	-0.00123662	-0.00119086	-0.00115638	-0.0006671	-2.36756e-05
Dec 30, 2019	198.537	2392.42	2417.66	1521.45	285.48	419.94				Dec 30, 2019	0.00290544	0.00316037	0.00306467	-0.0014817	0.00266573	-0.00576986
Dec 31, 2019	199.563	2401.82	2425.94	1528.07	286.44	421.16				Dec 31, 2019	0.0051545	0.00391929	0.0034173	0.00434102	0.00335712	0.00290097
Jan 1, 2020	199.435	2402.9	2426.62	1533.47	286.76	424.65				Jan 1, 2020	-0.000641607	0.000450807	0.000281501	0.00353025	0.00111654	0.00825249
Jan 2, 2020	199.537	2404.04	2428.23	1535.02	286.83	421.75				Jan 2, 2020	0.000511314	0.000476394	0.000661607	0.00100571	0.000244077	-0.00685258
Jan 3, 2020	199.497	2403.4	2427.5	1534.43	286.75	423.18				Jan 3, 2020	-0.000200484	-0.000267086	-0.00029944	-0.000381828	-0.00027895	0.0033849
Jan 6, 2020	200.049	2412.56	2436.73	1536.34	287.86	421.93				Jan 6, 2020	0.00276314	0.00380402	0.00379588	0.00124529	0.00386349	-0.0029582
Jan 7, 2020	200.555	2417.73	2441.89	1542.04	288.53	424				Jan 7, 2020	0.00252619	0.002139	0.00211494	0.0036987	0.00232482	0.00489403
Jan 8, 2020	199.498	2406.59	2430.75	1543.66	287.24	426.8				Jan 8, 2020	-0.00528431	-0.0046162	-0.00457083	0.00105584	-0.00448096	0.00658206
Jan 9, 2020	199.892	2411.66	2435.9	1546.35	287.72	425.6				Jan 9, 2020	0.00197301	0.00210533	0.00211439	0.00173786	0.00166968	-0.00281558
Jan 10, 2020	199.892	2411.67	2435.91	1546.37	287.72	428.39				Jan 10, 2020	0	3.3172e-06	4.9263e-06	1.16402e-05	0	0.00653406
Jan 13, 2020	201.146	2429.47	2453.93	1554.08	290.03	427.82				Jan 13, 2020	0.00625379	0.00735161	0.00737041	0.00497735	0.00799658	-0.00133145
Jan 14, 2020	199.954	2415.6	2441.03	1547.52	288.53	428.63				Jan 14, 2020	-0.00594367	-0.0057246	-0.00527074	-0.00423524	-0.0051853	0.00189153
Jan 15, 2020	200.013	2416.21	2442.5	1543.77	288.38	432.25				Jan 15, 2020	0.000295024	0.000251666	0.000600386	-0.00242359	-0.000520012	0.00841005
Jan 16, 2020	199.781	2414.45	2440.27	1541.92	288.23	433.92				Jan 16, 2020	-0.0011606	-0.000729508	-0.000912188	-0.00119649	-0.000520282	0.00385606
Jan 17, 2020	200.287	2419.15	2444.86	1547.96	288.65	432.65				Jan 17, 2020	0.00252957	0.00194638	0.00188122	0.00390501	0.00145611	-0.0029311
Jan 20, 2020	201.463	2433.19	2458.14	1553.71	290.41	432.8				Jan 20, 2020	0.0058544	0.00578609	0.00541384	0.00370769	0.00607884	0.00034664
Jan 21, 2020	201.449	2431.22	2456.1	1555.83	290.28	433.3				Jan 21, 2020	-6.94941e-05	-0.00080832	-0.000827391	0.00136548	-0.000447743	0.0011546
Jan 22, 2020	202.303	2441.92	2466.02	1573.84	291.63	429.31				Jan 22, 2020	0.00423033	0.00438937	0.00402794	0.0115074	0.0046399	-0.00925106
Jan 23, 2020	202.415	2442.3	2466.54	1580.84	291.64	422.47				Jan 23, 2020	0.000553472	0.00015806	0.000211655	0.0044404	3.42894e-05	-0.0160608
Jan 24, 2020	202.927	2445.63	2470.48	1590.49	291.9	426.83				Jan 24, 2020	0.00252626	0.00136172	0.00159813	0.00608642	0.000891113	0.0102674
Jan 27, 2020	204.111	2460.15	2485.23	1592.7	293.49	426.48				Jan 27, 2020	0.00581766	0.00591753	0.00595073	0.00138917	0.00543229	-0.000820335
Jan 28, 2020	205.079	2470.71	2494.84	1597.63	294.68	427.51				Jan 28, 2020	0.00473131	0.00428365	0.00386019	0.00308996	0.00404645	0.00241221
Jan 29, 2020	205.085	2470.24	2494.47	1599.32	294.54	419.74				Jan 29, 2020	2.92566e-05	-0.000189842	-0.000147114	0.00105788	-0.000475205	-0.0183422
Jan 30, 2020	204.713	2465	2488.87	1601.79	293.39	422.79				Jan 30, 2020	-0.00181553	-0.00212269	-0.00224789	0.00154259	-0.00391204	0.00724013
Jan 31, 2020	204.934	2466.71	2490.03	1607.52	293.71	429.26				Jan 31, 2020	0.00107898	0.000692255	0.000462753	0.0035721	0.0010901	0.0151872
Feb 3, 2020	204.616	2462.96	2485.28	1600.04	293.04	434.33				Feb 3, 2020	-0.00155292	-0.0015214	-0.00190742	-0.00466773	-0.00228377	0.0117418
Feb 4, 2020	203.908	2452.31	2474.7	1596.37	291.83	435.79				Feb 4, 2020	-0.00346614	-0.004331	-0.00426656	-0.00229821	-0.00413768	0.00335586
Feb 5, 2020	200.643	2412.21	2435.11	1575.53	287	433.48				Feb 5, 2020	-0.0161417	-0.0164875	-0.0161285	-0.0131368	-0.0166892	-0.00531482
Feb 6, 2020	201.945	2429.4	2452.55	1583.84	288.83	436.69				Feb 6, 2020	0.00646817	0.00710138	0.00713964	0.00525676	0.00635606	0.0073779
Feb 7, 2020	202.107	2431.19	2453.22	1586.39	288.86	437.55				Feb 7, 2020	0.000801877	0.000736535	0.000271109	0.0016125	0.000103862	0.00196742
Feb 10, 2020	202.384	2430.74	2451.41	1578.59	288.06	440.6				Feb 10, 2020	0.00136962	-0.000185523	-0.000737671	-0.00492768	-0.00277335	0.00694645
Feb 11, 2020	199.926	2401.84	2422.32	1573.2	284.46	439.83				Feb 11, 2020	-0.0122196	-0.0119635	-0.0119364	-0.00341964	-0.0125761	-0.00174915
Feb 12, 2020	201.338	2411.71	2431.97	1604.11	285.48	440.61				Feb 12, 2020	0.00703779	0.00410135	0.00397669	0.0194523	0.00357933	0.00177184
Feb 13, 2020	203.747	2444.6	2465.2	1654.61	289.66	439.12				Feb 13, 2020	0.0118939	0.0135471	0.0135684	0.0309969	0.0145358	-0.00338741
Feb 14, 2020	205.553	2465.77	2486.64	1643.14	292.15	441.35				Feb 14, 2020	0.00882488	0.008621	0.00865866	-0.00695143	0.00855955	0.00506549
Feb 17, 2020	206.476	2478.74	2499.41	1647.76	293.88	439.64				Feb 17, 2020	0.00448027	0.00524786	0.00512471	0.00280531	0.00590415	-0.003882
Feb 18, 2020	205.483	2467.64	2488.15	1634.04	292.32	434.96				Feb 18, 2020	-0.00482088	-0.00448935	-0.00451564	-0.00836253	-0.00532243	-0.0107021
Feb 19, 2020	206.454	2477.16	2497.24	1643.78	293.13	420.2				Feb 19, 2020	0.00471432	0.00385254	0.00364546	0.005943	0.0027671	-0.0345233
Feb 20, 2020	207.017	2484.47	2505.88	1656.43	294.36	407.16				Feb 20, 2020	0.00272329	0.002945	0.00345345	0.00766682	0.00418731	-0.0315246
Feb 21, 2020	207.966	2498.03	2519.83	1657.24	296.2	405.7				Feb 21, 2020	0.00457369	0.00544587	0.00555267	0.000488281	0.00623139	-0.00359226
Feb 24, 2020	207.759	2492.89	2515.37	1653.71	295.53	387.69				Feb 24, 2020	-0.000995851	-0.00206134	-0.00177272	-0.00213413	-0.00226455	-0.0454079
Feb 25, 2020	208.197	2495.41	2517.25	1654.42	295.61	384.29				Feb 25, 2020	0.00210599	0.00101197	0.000748318	0.000429851	0.000270663	-0.00880858
Feb 26, 2020	208.136	2494.44	2516.46	1656.47	295.56	401.99				Feb 26, 2020	-0.000293035	-0.000390793	-0.000313089	0.00123774	-0.000169156	0.0450297
Feb 27, 2020	207.524	2484.53	2507.41	1657.99	294.22	390.92				Feb 27, 2020	-0.00294472	-0.00398236	-0.0036016	0.000921417	-0.00454408	-0.0279243
Feb 28, 2020	208.429	2494.71	2517.18	1676.61	295.51	407.56				Feb 28, 2020	0.00435146	0.00409099	0.0038849	0.0111661	0.00437489	0.0416852
Mar 2, 2020	207.536	2483.78	2506.28	1672.13	293.97	393.75				Mar 2, 2020	-0.00429364	-0.00439089	-0.00433766	-0.00267623	-0.00522496	-0.034472
Mar 3, 2020	206.124	2466.65	2488.84	1670.6	291.76	386.95				Mar 3, 2020	-0.00682689	-0.00692185	-0.00698124	-0.000913624	-0.00754617	-0.0174207
Mar 4, 2020	200.152	2393.52	2415.68	1628.96	283.07	357.14				Mar 4, 2020	-0.0294009	-0.0300938	-0.0298388	-0.0252435	-0.0302373	-0.0801676
Mar 5, 2020	195.155	2331.34	2352.52	1606.01	276.21	374.74				Mar 5, 2020	-0.025283	-0.0263218	-0.0264925	-0.0141902	-0.0245328	0.0481046
Mar 6, 2020	194.125	2320.93	2342.01	1594.67	274.87	356.36				Mar 6, 2020	-0.00529183	-0.00447868	-0.00447884	-0.00708291	-0.00486319	-0.050291
Mar 9, 2020	187.155	2237.74	2259.54	1541.21	265.38	322.26				Mar 9, 2020	-0.0365651	-0.0365016	-0.0358483	-0.0340977	-0.0351355	-0.100583
Mar 10, 2020	184.087	2200.21	2220.56	1504.36	260.75	352.43				Mar 10, 2020	-0.0165287	-0.0169114	-0.0173987	-0.0242009	-0.0176007	0.0894933
Mar 11, 2020	190.214	2272.62	2294.74	1547.55	269.1	309.26				Mar 11, 2020	0.0327413	0.0323823	0.0328575	0.0283061	0.031521	-0.13067
Mar 12, 2020	187.631	2239.49	2261.78	1554.74	265.8	327.57				Mar 12, 2020	-0.0136725	-0.0146869	-0.0144674	0.004634	-0.0123389	0.0575194
Mar 13, 2020	193.021	2304.3	2326.37	1584.58	273.15	309.98				Mar 13, 2020	0.0283217	0.028531	0.0281562	0.0190098	0.0272769	-0.055194
Mar 16, 2020	188.855	2253.17	2275.31	1579.09	267.62	311.78				Mar 16, 2020	-0.0218195	-0.0224419	-0.0221893	-0.00347129	-0.020453	0.00579003
Mar 17, 2020	185.199	2210.11	2230.6	1558.75	262.19	298.35				Mar 17, 2020	-0.0195486	-0.0192963	-0.0198484	-0.0129658	-0.0204986	-0.0440305
Mar 18, 2020	172.118	2055.62	2072.21	1474.52	243.61	289.14				Mar 18, 2020	-0.0732506	-0.0724654	-0.0736555	-0.0555525	-0.0735008	-0.0313563
Mar 19, 2020	176.876	2113.16	2129.76	1484.82	250.32	316.93				Mar 19, 2020	0.0272686	0.027607	0.0273941	0.00696376	0.0271715	0.0917699
Mar 20, 2020	169.975	2030.56	2046.26	1446.87	241.12	321.17				Mar 20, 2020	-0.0397976	-0.0398695	-0.0399946	-0.0258937	-0.0374454	0.0132896
Mar 23, 2020	153.416	1831.31	1843.74	1323.87	217.79	341.72				Mar 23, 2020	-0.102498	-0.103283	-0.104218	-0.0888399	-0.101763	0.0620211
Mar 24, 2020	162.449	1941.43	1951.91	1348.02	229.56	329.92				Mar 24, 2020	0.0572109	0.0583964	0.0570133	0.0180768	0.0526331	-0.0351415
Mar 25, 2020	147.073	1758.75	1765.37	1276.61	208.33	340.89				Mar 25, 2020	-0.099435	-0.0988242	-0.100452	-0.0544319	-0.0970411	0.0327096
Mar 26, 2020	153.12	1830.21	1837.18	1313.31	215.74	335.21				Mar 26, 2020	0.0402929	0.0398269	0.0398721	0.028348	0.0349506	-0.0168026
Mar 27, 2020	145.322	1741.08	1742.5	1274.58	204.68	320.09				Mar 27, 2020	-0.05227	-0.0499246	-0.052907	-0.029937	-0.0526262	-0.046155
Mar 30, 2020	146.418	1753.81	1756.15	1260.88	205.47	327.46				Mar 30, 2020	0.00751357	0.00728553	0.00780076	-0.0108084	0.00385225	0.0227637
Mar 31, 2020	142.494	1707.04	1712.58	1248.73	201.52	322.46				Mar 31, 2020	-0.0271657	-0.0270279	-0.02512	-0.00967808	-0.0194114	-0.0153868
Apr 1, 2020	137.904	1653.07	1658.79	1208.24	195.18	345.57				Apr 1, 2020	-0.0327421	-0.0321279	-0.0319155	-0.0329672	-0.0319664	0.0692161
Apr 2, 2020	150.334	1795.61	1805.05	1273.35	212.03	344.99				Apr 2, 2020	0.0863017	0.0827106	0.0844999	0.0524882	0.0828056	-0.0016798
Apr 3, 2020	154.025	1840.24	1851.67	1302.16	217.86	356.93				Apr 3, 2020	0.0242554	0.0245523	0.025498	0.0223755	0.0271249	0.0340243
Apr 6, 2020	161.815	1932.68	1944.91	1345.8	228.26	362.19				Apr 6, 2020	0.0493388	0.0490106	0.049131	0.0329664	0.0466327	0.0146293
Apr 7, 2020	157.841	1884.12	1895.38	1342.73	222.51	358.44				Apr 7, 2020	-0.0248655	-0.0254452	-0.0257995	-0.00228451	-0.0255133	-0.0104077
Apr 8, 2020	162.45	1928.94	1941.54	1364.66	227.08	369.18				Apr 8, 2020	0.0287821	0.0235077	0.0240632	0.016196	0.0203303	0.029523
Apr 9, 2020	160.778	1908.51	1923.05	1361.42	225.49	361.03				Apr 9, 2020	-0.0103457	-0.0106457	-0.00956694	-0.00237631	-0.00702657	-0.0223233
Apr 10, 2020	154.622	1834.34	1848.08	1318.94	216.95	363.12				Apr 10, 2020	-0.0390411	-0.0396391	-0.0397652	-0.0316954	-0.0386089	0.0057723
Apr 13, 2020	156.697	1854.52	1868.36	1326.66	219.66	373.08				Apr 13, 2020	0.0133306	0.010939	0.0109116	0.00583234	0.012414	0.0270595
Apr 14, 2020	154.522	1828.95	1841.32	1315.32	216.52	366.18				Apr 14, 2020	-0.0139775	-0.0138833	-0.0145751	-0.00858149	-0.014398	-0.0186679
Apr 15, 2020	163.757	1938.4	1950.75	1354.05	228.7	354.91				Apr 15, 2020	0.0580471	0.0581225	0.0577275	0.0290164	0.0547282	-0.0312608
Apr 16, 2020	164.807	1952.08	1965.82	1374.57	230.64	363.04				Apr 16, 2020	0.00639147	0.00703258	0.00769454	0.0150387	0.00844695	0.0226488
Apr 17, 2020	168.516	1997.78	2011.42	1394.95	235.44	362.8				Apr 17, 2020	0.0222556	0.0231401	0.022936	0.0147184	0.0205981	-0.000661303
Apr 20, 2020	171.082	2029.88	2045.04	1408.58	239.09	367.96				Apr 20, 2020	0.0151123	0.0159386	0.0165764	0.0097264	0.0153839	0.0141225
Apr 21, 2020	171.168	2031.31	2046.51	1409.1	239.28	373.69				Apr 21, 2020	0.000502557	0.000703736	0.000714155	0.000366969	0.000794364	0.0154523
Apr 22, 2020	169.397	2015.46	2031.26	1415.3	237.67	371.78				Apr 22, 2020	-0.0104005	-0.007829	-0.00747569	0.00439386	-0.00675126	-0.0051243
Apr 23, 2020	174.048	2069.72	2082.63	1452.21	243.53	381.64				Apr 23, 2020	0.0270861	0.0265653	0.0249738	0.025745	0.024357	0.0261755
Apr 24, 2020	169.775	2022.35	2034	1424	238.24	377.94				Apr 24, 2020	-0.0248571	-0.0231526	-0.0236287	-0.0196174	-0.0219616	-0.0097423
Apr 27, 2020	170.151	2028.08	2038.05	1426.37	238.63	367.42				Apr 27, 2020	0.00221225	0.00282686	0.00199212	0.00166434	0.00163567	-0.0282298
Apr 28, 2020	174.97	2081.13	2093.43	1465.22	244.71	368.96				Apr 28, 2020	0.0279283	0.0258215	0.0268075	0.026874	0.0251596	0.00418263
Apr 29, 2020	172.872	2057.38	2070.5	1454.41	242.03	372.37				Apr 29, 2020	-0.0120631	-0.0114767	-0.0110118	-0.00741056	-0.0110122	0.00919975
Apr 30, 2020	167.56	1993.73	2006.27	1417.22	234.64	369.84				Apr 30, 2020	-0.0312099	-0.0314261	-0.0315148	-0.0259018	-0.0310093	-0.0068175
May 1, 2020	170.826	2029.85	2042.79	1433.99	238.88	374.27				May 1, 2020	0.019304	0.0179541	0.0180398	0.0117629	0.0179089	0.011907
May 4, 2020	171.018	2035.99	2048.97	1440.21	239.68	380.62				May 4, 2020	0.00112332	0.00302274	0.00302169	0.00433234	0.00334337	0.016824
May 5, 2020	172.04	2050.24	2062.2	1439.3	240.8	380.66				May 5, 2020	0.00595819	0.00697124	0.0064376	-0.00063205	0.00466201	0.000105086
May 6, 2020	175.159	2085.88	2099.49	1466.53	245.06	372.87				May 6, 2020	0.0179671	0.0172349	0.0179196	0.0187374	0.0175364	-0.0206768
May 7, 2020	175.26	2086.55	2100.72	1470.91	245.33	366.34				May 7, 2020	0.000576453	0.000319718	0.000583305	0.00298356	0.00110116	-0.017668
May 8, 2020	179.521	2134.59	2150.77	1490.45	251	370.92				May 8, 2020	0.0240216	0.0227631	0.02355	0.0131962	0.0228487	0.0124245
May 11, 2020	177.625	2117.35	2132.6	1480.88	249.15	372.34				May 11, 2020	-0.0106176	-0.00810929	-0.00848776	-0.00643754	-0.00739781	0.00382101
May 12, 2020	173.804	2069.19	2083.94	1457.2	243.71	384.14				May 12, 2020	-0.0217464	-0.0230081	-0.0230778	-0.0161231	-0.0220761	0.0311997
May 13, 2020	173.232	2062.28	2077.09	1438.24	242.35	380.02				May 13, 2020	-0.00329649	-0.00334652	-0.00329438	-0.0130925	-0.00559603	-0.0107832
May 14, 2020	175.049	2082.18	2098.42	1453.29	244.83	386.37				May 14, 2020	0.0104342	0.0096052	0.0102149	0.010407	0.0101811	0.0165716
May 15, 2020	174.009	2071.5	2087.48	1445.2	243.72	383.51				May 15, 2020	-0.00595891	-0.00514099	-0.00522661	-0.00558084	-0.00454407	-0.00742976
May 18, 2020	175.669	2090.36	2107.8	1449.42	245.6	384.34				May 18, 2020	0.00949452	0.00906379	0.00969049	0.0029123	0.00768417	0.00216188
May 19, 2020	178.681	2127.03	2144.44	1474.54	249.92	389.48				May 19, 2020	0.0170006	0.0173866	0.0172332	0.0171813	0.0174367	0.0132849
May 20, 2020	178.705	2126.55	2143.64	1484.34	249.99	395.52				May 20, 2020	0.000134309	-0.000223812	-0.000373127	0.00662956	0.00028005	0.0153888
May 21, 2020	176.43	2099.56	2116.05	1475.36	246.91	394.45				May 21, 2020	-0.0128122	-0.0127722	-0.0129551	-0.00606818	-0.012397	-0.00270897
May 22, 2020	173.509	2063.64	2079.06	1463.71	242.96	396.11				May 22, 2020	-0.0166947	-0.0172549	-0.0176372	-0.00793111	-0.0161271	0.00419956
May 25, 2020	173.551	2065.12	2081.56	1449.12	243.05	397.59				May 25, 2020	0.000242033	0.000714016	0.00120367	-0.0100165	0.000370363	0.00372937
May 26, 2020	174.728	2074.52	2091.06	1452.52	243.96	400.95				May 26, 2020	0.00675897	0.00454147	0.00455398	0.0023435	0.00373709	0.00841541
May 27, 2020	179.753	2136.01	2153.45	1473.83	250.99	406.58				May 27, 2020	0.0283532	0.0292108	0.0293991	0.0145611	0.0284088	0.013944
May 28, 2020	179.025	2128.47	2146.59	1464.98	250.51	405.48				May 28, 2020	-0.00405823	-0.00353384	-0.003193	-0.00602152	-0.00191426	-0.00270916
May 29, 2020	181.553	2160.39	2178.25	1480.04	254.09	416				May 29, 2020	0.0140222	0.0148825	0.0146454	0.0102309	0.0141897	0.0256137
Jun 1, 2020	180.159	2142.05	2160.73	1474.13	252.09	421.14				Jun 1, 2020	-0.00770783	-0.00852638	-0.00807566	-0.0040018	-0.00790237	0.0122801
Jun 2, 2020	180.016	2139.14	2157.83	1467.75	251.24	417.94				Jun 2, 2020	-0.000794058	-0.0013599	-0.00134396	-0.00433941	-0.00337751	-0.00762744
Jun 3, 2020	180.987	2149.22	2168.24	1481.7	252.54	415.48				Jun 3, 2020	0.00537947	0.00470484	0.00481407	0.00946149	0.00516099	-0.0059034
Jun 4, 2020	183.668	2183.07	2203.36	1510.44	256.51	390.68				Jun 4, 2020	0.0147046	0.0156271	0.0160654	0.0192082	0.015598	-0.0615457
Jun 5, 2020	185.437	2206.73	2227.97	1506.76	259.11	395.86				Jun 5, 2020	0.00958542	0.0107764	0.0111083	-0.00243802	0.010085	0.0131718
Jun 8, 2020	186.66	2219.34	2240.19	1521.59	260.26	399.12				Jun 8, 2020	0.00657358	0.00570078	0.00546893	0.00979288	0.00442845	0.00820151
Jun 9, 2020	186.695	2219.33	2239.68	1532.23	260.21	406.66				Jun 9, 2020	0.000187489	-7.20937e-06	-0.000228578	0.00697032	-0.000192134	0.0187153
Jun 10, 2020	187.645	2235.07	2256.04	1549.35	262.42	405.19				Jun 10, 2020	0.00507561	0.00706989	0.00727763	0.0111081	0.00845728	-0.00362136
Jun 11, 2020	189.569	2258.79	2280.27	1568.82	265.48	405.32				Jun 11, 2020	0.0102012	0.0105545	0.0106846	0.0124934	0.0115932	0.000320786
Jun 12, 2020	192.607	2295.74	2317.49	1593.86	269.99	402.98				Jun 12, 2020	0.0158988	0.0162264	0.0161904	0.0158306	0.0168454	-0.00578995
Jun 15, 2020	192.229	2292.68	2314.83	1602.71	269.68	405.56				Jun 15, 2020	-0.00196447	-0.00133292	-0.00114802	0.00553783	-0.00114885	0.0063819
Jun 16, 2020	196.111	2341.89	2363.13	1619.99	275.55	407.26				Jun 16, 2020	0.0199935	0.0212381	0.0206495	0.0107253	0.021533	0.00418297
Jun 17, 2020	197.51	2364.18	2385.5	1637.03	278.15	396.95				Jun 17, 2020	0.00710839	0.00947081	0.00942132	0.0104618	0.00939144	-0.0256415
Jun 18, 2020	196.298	2350.93	2372.13	1637.72	276.89	401.24				Jun 18, 2020	-0.0061553	-0.00561812	-0.00562005	0.000420796	-0.00454022	0.0107494
Jun 19, 2020	195.969	2342.95	2364.51	1638.86	276.08	391.49				Jun 19, 2020	-0.00167743	-0.00340102	-0.00321832	0.00069829	-0.00292964	-0.0245998
Jun 22, 2020	186.564	2226.02	2247.31	1583.66	262.85	397.02				Jun 22, 2020	-0.0491821	-0.0511955	-0.0508338	-0.0342616	-0.0491072	0.0140267
Jun 23, 2020	187.318	2236.93	2258.14	1579.72	263.73	403.31				Jun 23, 2020	0.00403336	0.00488915	0.00480751	-0.00249101	0.00334233	0.0157188
Jun 24, 2020	187.845	2244.85	2265.42	1586.35	263.84	405.76				Jun 24, 2020	0.00280945	0.00353387	0.00321914	0.0041869	0.000417006	0.00605635
Jun 25, 2020	191.852	2293.78	2314.64	1619.84	269.79	407.49				Jun 25, 2020	0.0211071	0.0215637	0.0214922	0.0208941	0.022301	0.00425454
Jun 26, 2020	191.941	2292.93	2313.58	1625.66	269.72	413.93				Jun 26, 2020	0.000463792	-0.000370635	-0.000459356	0.0035865	-0.000259495	0.0156805
Jun 29, 2020	191.739	2290.79	2311.37	1625.17	269.38	409.58				Jun 29, 2020	-0.00105296	-0.000935484	-0.000953524	-0.000305153	-0.00126136	-0.0105646
Jun 30, 2020	191.243	2284.25	2305.8	1630.51	268.74	412.82				Jun 30, 2020	-0.0025902	-0.00286074	-0.00241533	0.0032835	-0.00237865	0.00787942
Jul 1, 2020	192.041	2292.98	2315.32	1625.72	269.74	410.66				Jul 1, 2020	0.00416402	0.00381673	0.00411979	-0.00294451	0.00371416	-0.00524604
Jul 2, 2020	193.46	2311.28	2333.81	1637.56	272.19	414.75				Jul 2, 2020	0.00736188	0.00794833	0.00795509	0.00725776	0.00904182	0.00991031
Jul 3, 2020	188.739	2253.27	2275.52	1604.88	266.04	410.86				Jul 3, 2020	-0.0247057	-0.0254168	-0.0252931	-0.0201602	-0.0228537	-0.00942341
Jul 6, 2020	189.782	2267.44	2289.45	1606.05	267.27	416.27				Jul 6, 2020	0.00551094	0.00626717	0.00610608	0.000730008	0.00461271	0.0130816
Jul 7, 2020	186.882	2230.05	2252.1	1594.63	263.13	419.74				Jul 7, 2020	-0.0153986	-0.0166297	-0.0164498	-0.00713351	-0.0156112	0.00830138
Jul 8, 2020	188.642	2250.39	2272.26	1603.6	265.02	418.33				Jul 8, 2020	0.00937364	0.00907955	0.00890961	0.00560936	0.00715709	-0.00336488
Jul 9, 2020	191.111	2277.66	2299.1	1618.62	267.76	419.62				Jul 9, 2020	0.0130034	0.0120477	0.0117428	0.00931911	0.0102858	0.00307895
Jul 10, 2020	191.618	2287.42	2308.93	1631.66	269.09	423.34				Jul 10, 2020	0.0026494	0.00427682	0.00426908	0.00802398	0.00495484	0.0088261
Jul 13, 2020	193.338	2304.38	2326.01	1666.99	271.44	423.88				Jul 13, 2020	0.00893615	0.0073858	0.0073697	0.0214259	0.00869522	0.00127476
Jul 14, 2020	193.256	2303.13	2324.62	1671.55	271.49	426.35				Jul 14, 2020	-0.000424218	-0.000540856	-0.000599919	0.00273053	0.000184186	0.00581021
Jul 15, 2020	196.134	2343.15	2364.31	1724.24	276.35	420.94				Jul 15, 2020	0.0147824	0.0172245	0.0169297	0.0310356	0.0177429	-0.0127703
Jul 16, 2020	194.269	2320.83	2341.61	1729.49	273.89	418.46				Jul 16, 2020	-0.0095543	-0.00957087	-0.00964666	0.00303961	-0.00894161	-0.005909
Jul 17, 2020	194.876	2330.72	2351.74	1724.36	275.42	421.62				Jul 17, 2020	0.00311966	0.00425364	0.00431548	-0.0029735	0.00557064	0.00752313
Jul 20, 2020	193.861	2319.14	2339.76	1732.24	274.39	418.84				Jul 20, 2020	-0.00522205	-0.00497994	-0.0051067	0.00456172	-0.00374675	-0.00661545
Jul 21, 2020	195.389	2338.23	2358.93	1751.04	275.93	423.94				Jul 21, 2020	0.00785104	0.00819437	0.00816317	0.0107945	0.00559676	0.012103
Jul 22, 2020	194.893	2332.43	2352.58	1764.04	275.24	422.7				Jul 22, 2020	-0.00254175	-0.00248102	-0.00269765	0.00739503	-0.00250377	-0.00292923
Jul 23, 2020	196.368	2350.26	2369.76	1762.26	276.65	426.08				Jul 23, 2020	0.00753976	0.00761574	0.00727735	-0.00100615	0.00510973	0.00796441
Jul 24, 2020	198.822	2380.27	2399.84	1775.17	279.77	428.99				Jul 24, 2020	0.0124195	0.0126875	0.012613	0.0072991	0.0112147	0.00680649
Jul 27, 2020	197.995	2369.66	2388.81	1758.02	278.17	430.6				Jul 27, 2020	-0.00416817	-0.00446617	-0.00460715	-0.0097097	-0.0057354	0.00374598
Jul 28, 2020	198.532	2375.31	2394.05	1748.68	278.93	433.27				Jul 28, 2020	0.00270852	0.00237936	0.00219116	-0.00532638	0.00272842	0.00618151
Jul 29, 2020	200.158	2395.78	2415.14	1785.93	281.39	436				Jul 29, 2020	0.00815676	0.0085809	0.00876993	0.0210769	0.00878075	0.00628115
Jul 30, 2020	201.003	2404.22	2423.39	1787.4	282.71	436.09				Jul 30, 2020	0.00421278	0.00351542	0.00340931	0.000822762	0.00468003	0.000206401
Jul 31, 2020	201.866	2411.82	2430.77	1781.06	283.06	436.9				Jul 31, 2020	0.00428428	0.0031553	0.00304358	-0.00355336	0.00123725	0.00185569
Aug 3, 2020	200.317	2391.91	2410.13	1774.51	280.72	433.3				Aug 3, 2020	-0.007703	-0.00828653	-0.0085307	-0.00368267	-0.00830116	-0.00827401
Aug 4, 2020	198.672	2374.9	2393.17	1749.09	278.62	439.64				Aug 4, 2020	-0.00824589	-0.00713814	-0.00706143	-0.0144287	-0.00750888	0.0145259
Aug 5, 2020	200.456	2395.99	2414.06	1766.63	281.04	438.89				Aug 5, 2020	0.00893955	0.00884201	0.00869363	0.00997754	0.00864816	-0.0017074
Aug 6, 2020	199.352	2383.65	2401.03	1777.46	279.91	438.82				Aug 6, 2020	-0.00552266	-0.00516568	-0.00541133	0.00610878	-0.00402889	-0.000159506
Aug 7, 2020	200.927	2404.71	2421.97	1780.2	282.08	440.33				Aug 7, 2020	0.00786955	0.00879807	0.0086793	0.00154427	0.0077226	0.00343514
Aug 10, 2020	199.381	2388.82	2405.73	1765.21	280.39	441.44				Aug 10, 2020	-0.00772409	-0.00662854	-0.00672414	-0.00845887	-0.00600923	0.00251766
Aug 11, 2020	198.22	2389.84	2406.9	1747.51	280.69	439.55				Aug 11, 2020	-0.00584004	0.000423968	0.000484558	-0.0100766	0.00106937	-0.00429063
Aug 12, 2020	200.021	2409.94	2427.61	1768.17	282.8	441.03				Aug 12, 2020	0.00904484	0.00837711	0.00856968	0.0117543	0.00748908	0.00336142
Aug 13, 2020	200.884	2422.56	2439.41	1777.35	284.7	442.63				Aug 13, 2020	0.00430527	0.00522298	0.00484527	0.00517724	0.00669606	0.00362131
Aug 14, 2020	202.59	2442.54	2460.15	1793.08	287.04	446.7				Aug 14, 2020	0.00845661	0.00821447	0.00846613	0.0088102	0.00818558	0.00915302
Aug 17, 2020	202.65	2447.11	2463.9	1786.83	287.62	448.3				Aug 17, 2020	0.000296121	0.00186925	0.00152598	-0.00349059	0.00201859	0.00357542
Aug 18, 2020	202.661	2443.52	2459.11	1783.99	286.52	452.97				Aug 18, 2020	5.42793e-05	-0.00147016	-0.00194718	-0.00159011	-0.00383182	0.0103632
Aug 19, 2020	202.843	2448.39	2462.81	1786	286.86	453.53				Aug 19, 2020	0.000897648	0.00199431	0.00150307	0.00112717	0.00118595	0.00123552
Aug 20, 2020	202.979	2447.38	2461.7	1787.29	286.74	456.57				Aug 20, 2020	0.000670245	-0.000416278	-0.000451619	0.000717546	-0.00041841	0.00668061
Aug 21, 2020	205.878	2481.5	2495.73	1820.34	290.66	455.78				Aug 21, 2020	0.0141812	0.0138484	0.0137287	0.0183234	0.0135783	-0.00173179
Aug 24, 2020	205.532	2480.41	2495.25	1827.97	290.53	459.11				Aug 24, 2020	-0.00168202	-0.000439749	-0.000190343	0.00418496	-0.000447358	0.0072796
Aug 25, 2020	205.108	2474.47	2488.91	1817.2	289.78	466.05				Aug 25, 2020	-0.00206507	-0.00239844	-0.00254527	-0.0059092	-0.00258483	0.0150031
Aug 26, 2020	206.331	2484.9	2499.22	1846.51	291.08	449.51				Aug 26, 2020	0.00594501	0.00420659	0.00413502	0.0159973	0.00447613	-0.0361348
Aug 27, 2020	206.716	2490.94	2505.04	1852.87	291.96	445.57				Aug 27, 2020	0.0018642	0.00242733	0.00232602	0.00344059	0.00301866	-0.00880374
Aug 28, 2020	206.314	2486.29	2500.63	1847.5	291.39	432.99				Aug 28, 2020	-0.00194659	-0.0018677	-0.0017608	-0.00290242	-0.00195423	-0.0286397
Aug 31, 2020	205.969	2481.25	2495.66	1838.36	290.57	441.91				Aug 31, 2020	-0.00167361	-0.00203159	-0.00198907	-0.00495842	-0.00281806	0.0203916
Sep 1, 2020	205.865	2484.8	2497.78	1847.66	291.37	434.03				Sep 1, 2020	-0.000505058	0.0014289	0.000848312	0.00504718	0.00274943	-0.0179926
Sep 2, 2020	207.858	2510.43	2524.3	1866.9	294.49	434.17				Sep 2, 2020	0.00963454	0.0102619	0.0105599	0.0103572	0.0106511	0.000322506
Sep 3, 2020	208.499	2517.33	2530.44	1888.92	295.27	439.75				Sep 3, 2020	0.00307909	0.00274517	0.00242941	0.0117286	0.00264515	0.0127702
Sep 4, 2020	210.521	2541.25	2555.23	1925.83	297.99	442.19				Sep 4, 2020	0.00965117	0.00945965	0.00975022	0.0193471	0.00916974	0.00553327
Sep 7, 2020	210.566	2538.42	2551.98	1920.37	297.48	439.87				Sep 7, 2020	0.000213733	-0.00111464	-0.00127506	-0.00283553	-0.00171293	-0.00526043
Sep 8, 2020	211.892	2553.55	2566.56	1918.04	299.2	436.07				Sep 8, 2020	0.00627757	0.00594192	0.00570008	-0.00121352	0.00576525	-0.00867645
Sep 9, 2020	211.344	2552.24	2565.22	1953.42	298.76	431.35				Sep 9, 2020	-0.00258957	-0.000511184	-0.000525354	0.0182753	-0.00147167	-0.010883
Sep 10, 2020	211.762	2564.2	2577.25	1942.61	300.5	426.76				Sep 10, 2020	0.00197586	0.00467435	0.00467987	-0.00555029	0.00580718	-0.010698
Sep 11, 2020	214.668	2592.75	2605.72	1953.98	303.34	431.31				Sep 11, 2020	0.0136296	0.0110714	0.0109846	0.00583846	0.00940653	0.0106053
Sep 14, 2020	209.006	2522.68	2534.94	1921.44	295.32	421.18				Sep 14, 2020	-0.0267297	-0.0273973	-0.0275367	-0.0167955	-0.0267948	-0.0237668
Sep 15, 2020	206.578	2495.63	2506.78	1901.2	292.22	422.51				Sep 15, 2020	-0.0116849	-0.0107806	-0.0111717	-0.0105886	-0.0105526	0.00315282
Sep 16, 2020	207.299	2504.35	2516.01	1916.38	293	429.35				Sep 16, 2020	0.00348413	0.00349002	0.00367724	0.00795221	0.00266567	0.0160593
Sep 17, 2020	202.85	2448.49	2459.52	1877.26	286.74	436.18				Sep 17, 2020	-0.0216954	-0.0225589	-0.0227101	-0.0206242	-0.0215967	0.0157826
Sep 18, 2020	206.392	2489.63	2501.09	1899.22	291.11	434.28				Sep 18, 2020	0.0173105	0.0166626	0.0167628	0.01163	0.0151253	-0.00436551
Sep 21, 2020	204.466	2462.36	2473.6	1891.65	288.06	437.84				Sep 21, 2020	-0.00937557	-0.0110135	-0.0110541	-0.00399487	-0.0105324	0.00816406
Sep 22, 2020	204.782	2462.89	2473.54	1905.88	288.21	440.3				Sep 22, 2020	0.0015443	0.000212375	-2.54693e-05	0.00749334	0.000520589	0.00560277
Sep 23, 2020	207.2	2492.76	2503.54	1927.28	291.58	435.76				Sep 23, 2020	0.0117385	0.0120563	0.012057	0.011169	0.011625	-0.0103647
Sep 24, 2020	208.244	2505.12	2515.41	1941.7	293.09	443.69				Sep 24, 2020	0.00502596	0.00494731	0.00472928	0.00745316	0.00516532	0.0180345
Sep 25, 2020	208.104	2500.18	2510.48	1950.93	292.44	437.44				Sep 25, 2020	-0.000672514	-0.00197551	-0.00196264	0.00474077	-0.00222021	-0.0141866
Sep 28, 2020	206.538	2479.53	2489.73	1936.05	289.95	445.06				Sep 28, 2020	-0.00755354	-0.00829452	-0.0082969	-0.00765638	-0.00855102	0.0172696
Sep 29, 2020	205.518	2462.89	2473.57	1940.17	288.21	448.34				Sep 29, 2020	-0.00495079	-0.00673196	-0.00651343	0.00212682	-0.00601911	0.00734277
Sep 30, 2020	201.901	2421.77	2433.27	1898.72	283.91	452.34				Sep 30, 2020	-0.0177561	-0.0168376	-0.0164277	-0.0215951	-0.0150321	0.00888224
Oct 1, 2020	202.759	2436.36	2447.81	1893.99	285.36	459.95				Oct 1, 2020	0.0042406	0.00600563	0.00596017	-0.00249162	0.00509425	0.0166837
Oct 2, 2020	199.65	2396.68	2407.5	1874.29	281.01	457.35				Oct 2, 2020	-0.0154522	-0.0164165	-0.0166078	-0.0104568	-0.0153613	-0.00566883
Oct 5, 2020	199.252	2391.89	2401.76	1855.61	280.02	454.27				Oct 5, 2020	-0.00199548	-0.00200185	-0.00238457	-0.0100153	-0.00352923	-0.00675723
Oct 6, 2020	201.186	2419.05	2429.48	1863.72	282.98	453.61				Oct 6, 2020	0.0096595	0.0112886	0.011475	0.00436046	0.0105152	-0.00145394
Oct 7, 2020	204.465	2460.96	2472.32	1892.35	287.59	453.66				Oct 7, 2020	0.016167	0.0171775	0.0174809	0.0152449	0.0161596	0.000110221
Oct 8, 2020	204.149	2455.72	2467.42	1900.42	286.78	446.14				Oct 8, 2020	-0.00154669	-0.00213071	-0.00198715	0.00425494	-0.00282048	-0.0167152
Oct 9, 2020	204.909	2463.37	2476.09	1912.6	288.05	448.07				Oct 9, 2020	0.00371586	0.00310871	0.00351087	0.00638551	0.0044187	0.00431667
Oct 12, 2020	205.815	2477.09	2490.73	1927.45	289.51	447.1				Oct 12, 2020	0.00441173	0.00555699	0.00589432	0.00773848	0.00505576	-0.00216719
Oct 13, 2020	204.322	2459.01	2472.43	1910.22	287.17	449.05				Oct 13, 2020	-0.00728053	-0.00732727	-0.00737396	-0.00898364	-0.00811546	0.00435196
Oct 14, 2020	207.615	2502.05	2516.7	1939.89	292	450.57				Oct 14, 2020	0.0159882	0.0173512	0.017747	0.0154139	0.0166794	0.00337921
Oct 15, 2020	205.991	2479.42	2494.56	1932.17	289.85	442.4				Oct 15, 2020	-0.00785292	-0.00908453	-0.00883855	-0.00398755	-0.00739025	-0.018299
Oct 16, 2020	208.164	2507.27	2522.69	1941.11	292.92	441.37				Oct 16, 2020	0.0104938	0.0111702	0.0112162	0.00461471	0.010536	-0.00233092
Oct 19, 2020	209.682	2526.22	2541.66	1948.78	294.94	425.62				Oct 19, 2020	0.00726587	0.0075296	0.00749082	0.00394665	0.00687241	-0.0363366
Oct 20, 2020	211.49	2547.42	2563.35	1952.67	297.37	430.49				Oct 20, 2020	0.00858562	0.00835539	0.00849719	0.00199311	0.00820521	0.0113772
Oct 21, 2020	213.559	2579.24	2595.7	1974.32	301.33	425.08				Oct 21, 2020	0.00973543	0.012416	0.0125428	0.0110284	0.0132289	-0.0126467
Oct 22, 2020	212.665	2564.32	2581.78	1963.33	299.81	430.2				Oct 22, 2020	-0.00419498	-0.00580339	-0.00538062	-0.00558558	-0.00505707	0.0119728
Oct 23, 2020	212.025	2553.79	2570.93	1980.24	298.6	437.87				Oct 23, 2020	-0.00301397	-0.00411285	-0.00420983	0.0085801	-0.00404406	0.0176718
Oct 26, 2020	210.306	2535.51	2551.6	1951.99	296.1	448.37				Oct 26, 2020	-0.00814058	-0.00718411	-0.0075463	-0.0143712	-0.00840765	0.0236967
Oct 27, 2020	210.829	2538.75	2555.71	1946.88	296.63	456.8				Oct 27, 2020	0.00248377	0.00127624	0.0016075	-0.00261973	0.00178834	0.0186269
Oct 28, 2020	208.837	2515.82	2532.72	1934.24	294.13	456.67				Oct 28, 2020	-0.00949333	-0.00907304	-0.00903547	-0.00651257	-0.00846372	-0.000284629
Oct 29, 2020	209.147	2521.87	2537.59	1931.58	294.7	460.88				Oct 29, 2020	0.00148331	0.00239991	0.00192178	-0.00137668	0.00193604	0.00917668
Oct 30, 2020	208.853	2517.12	2534.24	1928.46	294.41	460.1				Oct 30, 2020	-0.0014067	-0.00188252	-0.00131944	-0.00161656	-0.000984536	-0.00169385
Nov 2, 2020	208.948	2520.76	2538.8	1910.51	294.43	463.91				Nov 2, 2020	0.000454762	0.00144227	0.00179419	-0.00935518	6.79302e-05	0.00824671
Nov 3, 2020	209.666	2530.86	2549.11	1910.08	295.48	459.51				Nov 3, 2020	0.00343037	0.00399912	0.00405236	-0.000220908	0.00355987	-0.00952986
Nov 4, 2020	205.609	2488.58	2506.09	1889.01	291.08	465.6				Nov 4, 2020	-0.0195395	-0.0168469	-0.0170181	-0.0110949	-0.015003	0.0131662
Nov 5, 2020	204.941	2480.02	2497.82	1891.29	290.48	470.62				Nov 5, 2020	-0.00325417	-0.00344282	-0.00330582	0.00120837	-0.00206342	0.0107241
Nov 6, 2020	198.242	2401.8	2419.35	1855.49	281.87	468.41				Nov 6, 2020	-0.0332336	-0.0320514	-0.031919	-0.0191114	-0.0300888	-0.00470699
Nov 9, 2020	198.967	2414.32	2431.52	1860.96	283.24	463				Nov 9, 2020	0.00365048	0.00519881	0.00501602	0.00294098	0.00484862	-0.0116169
Nov 10, 2020	198.013	2388.61	2405.18	1843.57	279.79	464.69				Nov 10, 2020	-0.0048063	-0.0107023	-0.0108927	-0.00938642	-0.0122553	0.00364346
Nov 11, 2020	200.851	2418.88	2435.76	1869.76	283.2	461.54				Nov 11, 2020	0.0142307	0.0125926	0.0126382	0.0141035	0.012114	-0.00680179
Nov 12, 2020	205.009	2468.9	2486.46	1905.75	288.38	463.86				Nov 12, 2020	0.0204905	0.020466	0.0205983	0.0190703	0.0181257	0.00501406
Nov 13, 2020	208.61	2517.81	2536.28	1922.94	294.38	470.94				Nov 13, 2020	0.0174126	0.0196176	0.0198404	0.00897597	0.0205924	0.0151479
Nov 16, 2020	212.957	2570.28	2589.21	1989.24	300.56	470.47				Nov 16, 2020	0.0206238	0.0206269	0.0206524	0.0339005	0.020776	-0.000998502
Nov 17, 2020	213.237	2574.15	2593.31	1991.82	301.23	471.66				Nov 17, 2020	0.00131396	0.00150376	0.00158224	0.00129664	0.00222669	0.00252619
Nov 18, 2020	216.488	2610	2629.68	2004.69	304.42	469.92				Nov 18, 2020	0.0151309	0.0138316	0.0139286	0.00643813	0.0105342	-0.00369592
Nov 19, 2020	216.789	2615.49	2634.37	2032.4	304.65	475.21				Nov 19, 2020	0.00138941	0.00210162	0.00178076	0.0137269	0.00075525	0.0111943
Nov 20, 2020	218.175	2637.17	2656.22	2035.87	307.2	476.11				Nov 20, 2020	0.00637296	0.00825414	0.00826037	0.00170883	0.00833542	0.00189211
Nov 23, 2020	216.578	2618	2636.81	2046.8	305.31	475.66				Nov 23, 2020	-0.00734673	-0.00729608	-0.00733534	0.00535434	-0.00617135	-0.000945607
Nov 24, 2020	218.453	2639.34	2658.3	2046.4	307.48	479.8				Nov 24, 2020	0.00862013	0.00811708	0.0081166	-0.0001974	0.00708239	0.00866604
Nov 25, 2020	220.942	2673.32	2693.22	2061.36	310.98	479.03				Nov 25, 2020	0.0113293	0.0127941	0.0130511	0.00728381	0.0113186	-0.00160612
Nov 26, 2020	220.678	2670.52	2689.98	2078.71	310.6	480.4				Nov 26, 2020	-0.0011956	-0.00104981	-0.00120263	0.00838396	-0.00122269	0.00285586
Nov 27, 2020	219.55	2654.93	2674.98	2086.82	309.1	476.34				Nov 27, 2020	-0.00512463	-0.00585342	-0.00559223	0.00389242	-0.00484106	-0.00848721
Nov 30, 2020	219.713	2659	2678.25	2084.99	309.14	475.58				Nov 30, 2020	0.000742152	0.00153145	0.00122244	-0.000878276	0.0001294	-0.00159677
Dec 1, 2020	219.016	2651.91	2671.56	2089.19	308.61	474.96				Dec 1, 2020	-0.00317736	-0.00267186	-0.0025029	0.00201189	-0.0017159	-0.00130452
Dec 2, 2020	219.903	2658.1	2678.53	2106.86	309.2	473.15				Dec 2, 2020	0.00404175	0.00233183	0.00260669	0.00842321	0.00190997	-0.00381813
Dec 3, 2020	223.152	2698.9	2720.33	2124.45	313.57	479.1				Dec 3, 2020	0.0146666	0.0152338	0.0154865	0.00831426	0.0140343	0.0124969
Dec 4, 2020	223.29	2701.53	2722.94	2125.5	313.76	479.92				Dec 4, 2020	0.000618221	0.000975107	0.000958614	0.000493183	0.000605742	0.00171008
Dec 7, 2020	223.39	2702.46	2723.46	2122.84	314.06	482.72				Dec 7, 2020	0.000447748	0.00034382	0.000190585	-0.00125226	0.000955688	0.00581735
Dec 8, 2020	224.5	2714.26	2735.76	2140.32	315.3	481.05				Dec 8, 2020	0.00495658	0.00435651	0.00450614	0.00820335	0.00394052	-0.00346556
Dec 9, 2020	222.769	2695.98	2717.71	2108.42	312.78	479.59				Dec 9, 2020	-0.00774035	-0.00675869	-0.00662076	-0.0150165	-0.0080245	-0.00303964
Dec 10, 2020	224.68	2723.25	2745.15	2129.36	316.34	478.75				Dec 10, 2020	0.00854181	0.0100657	0.0100457	0.00988025	0.0113175	-0.00175303
Dec 11, 2020	224.711	2727.69	2750.14	2121.92	316.98	478.89				Dec 11, 2020	0.000137964	0.00162724	0.00181828	-0.00349918	0.0020211	0.000292385
Dec 14, 2020	225.252	2735.94	2758.16	2133.83	317.91	480.44				Dec 14, 2020	0.00240464	0.00301924	0.00291197	0.00559808	0.00292964	0.00323142
Dec 15, 2020	226.896	2754.85	2776.56	2135.97	320.01	484.81				Dec 15, 2020	0.00727199	0.00689048	0.00664751	0.00100239	0.00658392	0.00905471
Dec 16, 2020	226.371	2751.04	2773.58	2138.83	319.68	483.82				Dec 16, 2020	-0.00231652	-0.00138615	-0.00107204	0.00133667	-0.00103175	-0.00204412
Dec 17, 2020	226.949	2757.8	2780.17	2147.52	320.26	484.02				Dec 17, 2020	0.00255008	0.00245605	0.00237173	0.00405334	0.00181267	0.000413291
Dec 18, 2020	226.044	2742.72	2765.09	2136.1	318.74	487.15				Dec 18, 2020	-0.00399565	-0.00548532	-0.00543925	-0.00533196	-0.00475744	0.00644586
Dec 21, 2020	225.555	2742.59	2766.67	2131.95	318.7	479.8				Dec 21, 2020	-0.00216564	-4.70348e-05	0.000572331	-0.00194562	-0.000125502	-0.0152027
Dec 22, 2020	225.277	2735.57	2759.43	2129.36	318.09	482.93				Dec 22, 2020	-0.00123328	-0.00256108	-0.00262065	-0.0012123	-0.00191586	0.00650237
Dec 23, 2020	225.105	2733.79	2758.6	2146.67	317.67	485.17				Dec 23, 2020	-0.000763796	-0.000650533	-0.000300107	0.008094	-0.00132125	0.00462763
Dec 24, 2020	226.718	2759.98	2783.27	2167.16	320.27	491.77				Dec 24, 2020	0.00713999	0.00953305	0.00890282	0.00950069	0.00815128	0.0135118
Dec 25, 2020	227.707	2770.86	2795.19	2178.28	321.89	493.9				Dec 25, 2020	0.00435276	0.00393323	0.00427323	0.00511619	0.00504548	0.00432194
Dec 28, 2020	229.659	2791.76	2816.13	2194.12	324.18	491.21				Dec 28, 2020	0.00853589	0.00751664	0.00746423	0.0072496	0.00708904	-0.00546133
Dec 29, 2020	229.186	2782.41	2807.06	2199.07	323.05	490.85				Dec 29, 2020	-0.0020617	-0.0033544	-0.00322628	0.0022503	-0.00349181	-0.000733153
Dec 30, 2020	227.103	2760.79	2785.18	2179.42	320.34	491.8				Dec 30, 2020	-0.00913024	-0.0078013	-0.00782624	-0.00897393	-0.00842418	0.00193355
Dec 31, 2020	226.656	2759.12	2783.68	2168.64	319.91	489.61				Dec 31, 2020	-0.00197021	-0.000603632	-0.000537992	-0.00496085	-0.00134323	-0.00446297
Jan 1, 2021	227.326	2767.76	2792.79	2182.79	320.93	486.45				Jan 1, 2021	0.00295166	0.00312364	0.00326623	0.00650456	0.00318332	-0.00647503
Jan 4, 2021	228.279	2776.01	2800.98	2190.09	321.57	489.93				Jan 4, 2021	0.00418345	0.0029756	0.00292826	0.00334059	0.00199222	0.0071284
Jan 5, 2021	228.318	2776.26	2801.26	2190.56	321.61	497.01				Jan 5, 2021	0.000170829	9.25748e-05	0.000101745	0.000212297	0.000124382	0.0143476
Jan 6, 2021	229.779	2794.81	2819.52	2207.83	323.73	497.38				Jan 6, 2021	0.00637858	0.00666014	0.00649556	0.0078561	0.0065702	0.000744175
Jan 7, 2021	230.456	2800.92	2826.19	2228.87	324.93	495.79				Jan 7, 2021	0.00294198	0.00218273	0.0023625	0.00948323	0.00369994	-0.00320187
Jan 8, 2021	231.04	2805.04	2830.68	2242.14	325.7	497.28				Jan 8, 2021	0.0025309	0.00146915	0.00158851	0.0059347	0.00236694	0.0030008
Jan 11, 2021	231.682	2809.66	2834.48	2241.56	326.18	496.59				Jan 11, 2021	0.00277489	0.00164461	0.00134118	-0.000258269	0.00147266	-0.00138851
Jan 12, 2021	231.682	2809.66	2834.48	2241.56	326.19	483.52				Jan 12, 2021	0	0	0	8.92236e-07	3.06574e-05	-0.0266721
Jan 13, 2021	230.306	2788.52	2814.33	2270.33	324.18	488.47				Jan 13, 2021	-0.00595688	-0.00755143	-0.00713463	0.0127527	-0.00618112	0.0101854
Jan 14, 2021	231.099	2802	2827.84	2281.66	325.91	479.24				Jan 14, 2021	0.00343733	0.0048221	0.00479001	0.00497718	0.00532235	-0.0190765
Jan 15, 2021	232.818	2817.15	2844.63	2303.84	327	486.5				Jan 15, 2021	0.00741084	0.00539407	0.00591808	0.00967709	0.0033389	0.0150354
Jan 18, 2021	235.668	2853.13	2882.58	2331.43	330.88	493.16				Jan 18, 2021	0.012167	0.0126891	0.0132555	0.0119015	0.0117956	0.0135968
Jan 19, 2021	237.691	2872.69	2902.43	2367.99	333.74	493.56				Jan 19, 2021	0.00854748	0.00683259	0.00686155	0.0155593	0.00860647	0.000810767
Jan 20, 2021	235.675	2847.81	2877.45	2333.27	331.04	499.03				Jan 20, 2021	-0.00851777	-0.00869965	-0.00864522	-0.0147678	-0.00812303	0.0110218
Jan 21, 2021	235.981	2851.88	2881.74	2338.3	331.38	500.93				Jan 21, 2021	0.00129756	0.00142885	0.00149188	0.0021496	0.00102654	0.00380016
Jan 22, 2021	236.158	2856.96	2886.19	2342.82	332.33	504.31				Jan 22, 2021	0.000749779	0.00178075	0.00154197	0.00193501	0.0028627	0.00672479
Jan 25, 2021	235.766	2854.54	2883.57	2344.36	332.18	504.02				Jan 25, 2021	-0.00166128	-0.000847763	-0.000909571	0.000653698	-0.00045146	-0.000575209
Jan 26, 2021	234.117	2830.85	2860.08	2313.45	329.43	504.28				Jan 26, 2021	-0.0070188	-0.00833298	-0.00817708	-0.0132713	-0.0083131	0.00051572
Jan 27, 2021	233.96	2829.82	2858.62	2320.21	329.27	505.16				Jan 27, 2021	-0.00067083	-0.000363208	-0.000512354	0.00291821	-0.000485805	0.00174354
Jan 28, 2021	235.701	2849.11	2878.18	2353.66	331.75	507.27				Jan 28, 2021	0.00741389	0.00679285	0.0068209	0.0143151	0.00750359	0.0041682
Jan 29, 2021	238.048	2878.93	2909.27	2373.99	335.52	506.9				Jan 29, 2021	0.00990828	0.010412	0.010742	0.00859714	0.0112999	-0.000729661
Feb 1, 2021	238.085	2883.61	2914.85	2384.23	336.28	506.69				Feb 1, 2021	0.000155419	0.00162324	0.00191754	0.00430666	0.00226258	-0.000414369
Feb 2, 2021	237.07	2873.64	2905.02	2378.31	334.9	504.68				Feb 2, 2021	-0.0042723	-0.00346346	-0.00337705	-0.00248817	-0.00411217	-0.00397481
Feb 3, 2021	237.278	2875.04	2905.45	2388.35	335.79	503.27				Feb 3, 2021	0.000876993	0.000486721	0.000145943	0.00421386	0.00265398	-0.00279776
Feb 4, 2021	237.227	2872.22	2902.74	2389.63	335.19	499.92				Feb 4, 2021	-0.000214961	-0.000978901	-0.000934199	0.000536628	-0.00178843	-0.00667872
Feb 5, 2021	232.215	2810.4	2840.43	2357.19	328.21	500.51				Feb 5, 2021	-0.0213538	-0.0217612	-0.0216997	-0.0136696	-0.0210439	0.00117949
Feb 8, 2021	234.088	2827.87	2856.37	2336.05	329.19	505.44				Feb 8, 2021	0.00803345	0.00619696	0.00559895	-0.00900877	0.00298144	0.00980176
Feb 9, 2021	229.702	2777.2	2805.17	2305.06	323.17	493.85				Feb 9, 2021	-0.0189143	-0.0180788	-0.0180896	-0.0133556	-0.0184566	-0.0231975
Feb 10, 2021	232.937	2816.43	2843.85	2319.7	327.9	491.4				Feb 10, 2021	0.0139852	0.0140272	0.013695	0.00633117	0.0145302	-0.00497337
Feb 11, 2021	235.806	2852.07	2879.85	2339.12	331.97	502.59				Feb 11, 2021	0.0122414	0.0125735	0.0125798	0.00833737	0.0123359	0.0225163
Feb 12, 2021	236.874	2858.42	2886.46	2344.59	332.82	498.78				Feb 12, 2021	0.00451892	0.00222293	0.00229228	0.00233789	0.0025572	-0.00760961
Feb 15, 2021	238.212	2880.24	2907.54	2331.3	334.91	492.3				Feb 15, 2021	0.00563268	0.00760669	0.00727653	-0.00568621	0.00626004	-0.0130768
Feb 16, 2021	239.598	2896.6	2923.33	2339.04	336.67	486.15				Feb 16, 2021	0.00580149	0.00566435	0.00541636	0.00331668	0.00524138	-0.0125711
Feb 17, 2021	241.364	2919.65	2946.95	2355.59	339.16	495.88				Feb 17, 2021	0.00734365	0.00792439	0.00804906	0.00705063	0.00736875	0.0198167
Feb 18, 2021	241.461	2922.95	2950.62	2359.2	339.7	493.29				Feb 18, 2021	0.000401802	0.00113032	0.00124492	0.00152796	0.0015909	-0.00523673
Feb 19, 2021	241.444	2925.14	2953.27	2352.79	340.23	499.36				Feb 19, 2021	-7.04072e-05	0.000748621	0.000894664	-0.00271733	0.00155898	0.01223
Feb 22, 2021	242.421	2932.49	2960.94	2368.93	341.01	502.31				Feb 22, 2021	0.00403832	0.00250887	0.00259646	0.00683609	0.00228994	0.00589018
Feb 23, 2021	243.095	2944.36	2972.42	2372.32	342.19	507.24				Feb 23, 2021	0.00277643	0.00404027	0.00386729	0.00143042	0.00345434	0.00976681
Feb 24, 2021	243.951	2954.9	2983.82	2384.61	343.57	507.73				Feb 24, 2021	0.00351507	0.00357266	0.00382893	0.00516511	0.00402474	0.000965546
Feb 25, 2021	243.884	2952.71	2981.46	2376.68	343.41	511.3				Feb 25, 2021	-0.000274683	-0.000740401	-0.000791581	-0.00333019	-0.000465807	0.00700669
Feb 26, 2021	242.97	2939.01	2968.55	2357.97	342.14	511.26				Feb 26, 2021	-0.00375472	-0.0046506	-0.00434084	-0.00790136	-0.00370506	-7.8235e-05
Mar 1, 2021	242.175	2925.07	2954.9	2338.74	340.31	512.23				Mar 1, 2021	-0.00327737	-0.0047554	-0.00460645	-0.00819301	-0.00536304	0.00189548
Mar 2, 2021	242.328	2929.18	2958.82	2338.59	340.36	505.13				Mar 2, 2021	0.000631575	0.0014065	0.00132539	-5.98632e-05	0.000146914	-0.0139579
Mar 3, 2021	240.884	2909.55	2939.2	2311.65	337.75	504.72				Mar 3, 2021	-0.00597669	-0.00672683	-0.00665514	-0.0115901	-0.0076979	-0.000812002
Mar 4, 2021	240.774	2910.38	2940.02	2301.6	337.93	508.71				Mar 4, 2021	-0.000456756	0.000287976	0.000279289	-0.00435529	0.000532797	0.00787429
Mar 5, 2021	242.234	2924.25	2953.39	2300.19	338.68	505.19				Mar 5, 2021	0.00604547	0.00475232	0.00453796	-0.000612805	0.00221694	-0.00694351
Mar 8, 2021	238.856	2880.45	2910.38	2294.77	334.39	502.06				Mar 8, 2021	-0.0140433	-0.0150908	-0.014669	-0.00236085	-0.0127477	-0.00621496
Mar 9, 2021	235.764	2846.09	2874.92	2246.59	329.59	504.32				Mar 9, 2021	-0.0130296	-0.0119987	-0.0122585	-0.0212178	-0.0144585	0.00449135
Mar 10, 2021	240.08	2905.64	2934.79	2277.43	336.29	512.42				Mar 10, 2021	0.0181409	0.0207072	0.02061	0.013635	0.0201244	0.0159336
Mar 11, 2021	238.991	2889.42	2918.63	2266.12	334.57	512.22				Mar 11, 2021	-0.00454631	-0.00560065	-0.00552055	-0.00498114	-0.00512776	-0.000390381
Mar 12, 2021	236.576	2861.02	2890.52	2257.81	332.26	510.39				Mar 12, 2021	-0.0101564	-0.00987725	-0.0096786	-0.00367026	-0.00692833	-0.00357908
Mar 15, 2021	233.822	2824.03	2855.29	2225.11	327.94	512.62				Mar 15, 2021	-0.0117094	-0.013014	-0.0122637	-0.014593	-0.0130871	0.00435969
Mar 16, 2021	235.916	2846.51	2877.2	2211.88	330.11	518.67				Mar 16, 2021	0.00891567	0.00792875	0.00764454	-0.00596172	0.00659527	0.011733
Mar 17, 2021	236.005	2841	2871.22	2217.25	328.55	526.21				Mar 17, 2021	0.000377182	-0.00193688	-0.00207848	0.00242711	-0.0047369	0.0144325
Mar 18, 2021	238.995	2882.46	2912.47	2257.24	333.33	525.72				Mar 18, 2021	0.0125896	0.014489	0.0142621	0.0178742	0.014444	-0.000931621
Mar 19, 2021	240.303	2896.86	2927.73	2272.34	334.84	526.58				Mar 19, 2021	0.005458	0.00498502	0.00522723	0.0066673	0.00451982	0.00163452
Mar 22, 2021	242.787	2928.15	2959.58	2294.69	338.78	528.99				Mar 22, 2021	0.0102839	0.0107427	0.0108183	0.00978674	0.0116981	0.00456626
Mar 23, 2021	242.72	2929.4	2961.4	2284.43	338.47	533.13				Mar 23, 2021	-0.000276	0.000427141	0.000616452	-0.00447903	-0.000915467	0.00779577
Mar 24, 2021	243.947	2946.57	2979.79	2289.56	340.16	533.22				Mar 24, 2021	0.00504247	0.00584449	0.00618868	0.00224049	0.00498063	0.0001688
Mar 25, 2021	244.315	2949.32	2982.14	2296.35	340.9	535.42				Mar 25, 2021	0.00150739	0.000930139	0.000789678	0.00296299	0.00217308	0.00411739
Mar 26, 2021	244.404	2953.14	2986.41	2280.55	340.95	532.89				Mar 26, 2021	0.000364217	0.00129539	0.00143083	-0.00690469	0.00014666	-0.00473646
Mar 29, 2021	242.877	2928.75	2962.02	2271.75	338.51	539.17				Mar 29, 2021	-0.00626745	-0.00829398	-0.00820188	-0.00386794	-0.0071822	0.0117159
Mar 30, 2021	241.865	2921.51	2954.39	2261.47	337.49	541.04				Mar 30, 2021	-0.00417542	-0.00247511	-0.00257859	-0.00453277	-0.00301775	0.00346229
Mar 31, 2021	243.124	2936.88	2968.98	2283.18	339.15	538.07				Mar 31, 2021	0.00519188	0.00524889	0.00492559	0.00955239	0.00490661	-0.00550455
Apr 1, 2021	241.712	2914.73	2946.06	2262.04	336.58	534.67				Apr 1, 2021	-0.00582467	-0.00757059	-0.00774707	-0.00930303	-0.00760663	-0.00633893
Apr 2, 2021	240.437	2892.89	2923.51	2228.8	333.27	539.42				Apr 2, 2021	-0.00528883	-0.00752256	-0.00768441	-0.0148011	-0.00988289	0.00884475
Apr 5, 2021	241.235	2901.82	2931.48	2236.44	333.59	534.42				Apr 5, 2021	0.00331346	0.0030835	0.00272042	0.00341975	0.000959722	-0.00931244
Apr 6, 2021	244.845	2943.81	2971.5	2265.2	338.28	540.24				Apr 6, 2021	0.0148538	0.0143665	0.0135622	0.0127782	0.0139613	0.0108314
Apr 7, 2021	244.863	2940.4	2968.07	2269.13	338.05	541.24				Apr 7, 2021	7.35132e-05	-0.00115903	-0.00115564	0.00173168	-0.000680141	0.00184932
Apr 8, 2021	244.464	2935.25	2963.26	2279.02	337.37	540.96				Apr 8, 2021	-0.00163081	-0.00175504	-0.00162325	0.00435123	-0.00201356	-0.000517464
Apr 9, 2021	244.87	2942.51	2969.76	2269.6	338.39	540.44				Apr 9, 2021	0.0016594	0.00247271	0.00219248	-0.0041406	0.00301883	-0.000961716
Apr 12, 2021	247.437	2972.94	3000.9	2282.46	342.01	543.97				Apr 12, 2021	0.0104285	0.0102884	0.0104314	0.00564932	0.0106409	0.00651048
Apr 13, 2021	247.637	2974.56	3002.56	2281.8	342.22	540.16				Apr 13, 2021	0.00080796	0.000543085	0.000553347	-0.000291395	0.000613829	-0.00702871
Apr 14, 2021	250.665	3008.79	3036.22	2296.22	345.68	541.47				Apr 14, 2021	0.0121534	0.0114435	0.0111484	0.006301	0.0100597	0.00242227
Apr 15, 2021	250.577	3011.84	3039.7	2294.3	346.27	537.53				Apr 15, 2021	-0.000351128	0.00101185	0.00114517	-0.000837378	0.00170533	-0.00730309
Apr 16, 2021	250.728	3016.65	3044.84	2289.74	346.56	537.64				Apr 16, 2021	0.000602428	0.00159675	0.0016869	-0.00198689	0.000837146	0.000204619
Apr 19, 2021	251.795	3032.55	3061.24	2300.9	348.48	542.01				Apr 19, 2021	0.00424658	0.00525525	0.00537139	0.00486163	0.00552488	0.00809526
Apr 20, 2021	253.121	3048.06	3076.86	2299.5	349.74	546.02				Apr 20, 2021	0.00525237	0.00510246	0.00508987	-0.000609947	0.00360918	0.00737115
Apr 21, 2021	253.04	3045.34	3074.09	2298.46	349.23	540.04				Apr 21, 2021	-0.000320056	-0.000894739	-0.00090035	-0.000450634	-0.00145929	-0.0110124
Apr 22, 2021	253.779	3056.28	3085.95	2306.02	350.7	535.57				Apr 22, 2021	0.00291623	0.00358725	0.0038529	0.00328376	0.00420043	-0.00831161
Apr 23, 2021	253.499	3051.09	3080.85	2309.11	350.21	524.08				Apr 23, 2021	-0.00110393	-0.00169828	-0.00165564	0.00133864	-0.00139818	-0.0216873
Apr 26, 2021	255.809	3081.18	3111.68	2324.77	353.65	530.3				Apr 26, 2021	0.00907119	0.00981113	0.00995821	0.00675893	0.00977475	0.0117985
Apr 27, 2021	257.082	3093.99	3124.66	2339.59	355.06	538.15				Apr 27, 2021	0.00496403	0.00415212	0.00416078	0.00635116	0.00397907	0.0146944
Apr 28, 2021	256.268	3085.61	3115.77	2342.84	353.89	536.73				Apr 28, 2021	-0.00317133	-0.00271377	-0.0028466	0.00138988	-0.00330066	-0.00264216
Apr 29, 2021	254.336	3056.76	3086.65	2336.73	350.81	532.41				Apr 29, 2021	-0.00756754	-0.00939253	-0.00939124	-0.0026105	-0.00874136	-0.00808131
Apr 30, 2021	256.029	3074.48	3104.13	2338.53	352.3	531.02				Apr 30, 2021	0.00663449	0.00577797	0.00564712	0.00077001	0.00423832	-0.00261418
May 3, 2021	255.119	3065.51	3095.66	2358.77	351.47	536.95				May 3, 2021	-0.00356062	-0.00292151	-0.00273203	0.00861861	-0.00235873	0.0111053
May 4, 2021	256.883	3088.84	3119.71	2356.37	354.28	536.44				May 4, 2021	0.00689063	0.0075807	0.00773956	-0.00101842	0.0079632	-0.00095026
May 5, 2021	257.317	3099.49	3130.7	2369.94	355.59	541.78				May 5, 2021	0.00168806	0.0034452	0.00351401	0.00574191	0.00369082	0.0099053
May 6, 2021	256.706	3094.88	3125.21	2360.96	355.03	540.7				May 6, 2021	-0.00237733	-0.00149038	-0.0017545	-0.00379844	-0.00157609	-0.00199542
May 7, 2021	256.522	3094.4	3124.78	2344.1	355.05	541.63				May 7, 2021	-0.00071703	-0.000155753	-0.00013632	-0.0071668	5.63317e-05	0.00171852
May 10, 2021	257.196	3106.7	3136.85	2328.6	356.12	542				May 10, 2021	0.00262401	0.00396866	0.00385459	-0.0066326	0.00300913	0.00068289
May 11, 2021	255.526	3082.21	3110.99	2321.86	352.96	542.52				May 11, 2021	-0.00651427	-0.00791517	-0.00827875	-0.00290079	-0.00891302	0.00095895
May 12, 2021	256.617	3093.39	3120.86	2325.44	353.73	542.06				May 12, 2021	0.00426054	0.00362038	0.00316985	0.00154326	0.00217917	-0.000848255
May 13, 2021	254.805	3065.62	3093.64	2304.3	350.45	543.04				May 13, 2021	-0.00708615	-0.00901677	-0.00876214	-0.00913362	-0.00931587	0.00180629
May 14, 2021	255.816	3075.67	3103.32	2319.94	351.38	541.02				May 14, 2021	0.00395989	0.00327228	0.00312541	0.00676654	0.00265022	-0.00372674
May 17, 2021	257.56	3097.2	3124.21	2326.81	353.75	545.97				May 17, 2021	0.00679427	0.00697636	0.00670766	0.0029569	0.00672219	0.00910778
May 18, 2021	260.141	3126.54	3153.92	2346.93	356.94	545.48				May 18, 2021	0.00997109	0.00942816	0.00946436	0.00860687	0.00897725	-0.000897888
May 19, 2021	258.946	3108.1	3134.8	2342.38	354.54	545.59				May 19, 2021	-0.00460425	-0.005916	-0.00607948	-0.00193931	-0.00674653	0.000201637
May 20, 2021	255.708	3074.57	3099.77	2308.97	350.7	544.69				May 20, 2021	-0.0125834	-0.0108462	-0.0112365	-0.0143651	-0.01089	-0.00165095
May 21, 2021	251.007	3020.28	3044.35	2282.6	344.79	547.54				May 21, 2021	-0.0185553	-0.0178139	-0.0180411	-0.011486	-0.0169956	0.00521869
May 24, 2021	252.815	3038.72	3063.26	2270.2	345.72	548.71				May 24, 2021	0.00717717	0.00608551	0.00619196	-0.00544985	0.00269366	0.00213455
May 25, 2021	256.525	3086.48	3112.02	2302.42	351.16	550				May 25, 2021	0.0145681	0.0155959	0.015793	0.014095	0.0156128	0.00234821
May 26, 2021	256.034	3081.55	3107.03	2297.68	350.86	548.64				May 26, 2021	-0.00191588	-0.00160051	-0.00160571	-0.00206257	-0.000854677	-0.00247579
May 27, 2021	255.534	3075.9	3101.65	2316.53	350.94	545.73				May 27, 2021	-0.00195477	-0.00183355	-0.00173177	0.00817176	0.000227985	-0.00531814
May 28, 2021	253.995	3058.91	3083.28	2301.31	349	546.17				May 28, 2021	-0.00604089	-0.00554053	-0.00594155	-0.00659228	-0.00554335	0.000805935
May 31, 2021	256.739	3092.97	3117.38	2319.21	352.77	539.3				May 31, 2021	0.0107454	0.0110741	0.0109986	0.00774679	0.0107444	-0.0126583
Jun 1, 2021	256.967	3093.88	3118.85	2319.87	352.71	546.54				Jun 1, 2021	0.000887667	0.000293849	0.000472721	0.000286264	-0.000170097	0.0133355
Jun 2, 2021	259.125	3118.48	3143.21	2330.77	355.28	549.51				Jun 2, 2021	0.0083629	0.00791878	0.00778054	0.00468882	0.00726002	0.00541947
Jun 3, 2021	259.208	3118.32	3142.53	2326.86	355.7	548.91				Jun 3, 2021	0.000320257	-4.84223e-05	-0.000216681	-0.00167853	0.00118147	-0.00109248
Jun 4, 2021	259.583	3122.29	3145.74	2328.74	356.22	552				Jun 4, 2021	0.00144567	0.00127103	0.00102063	0.000805052	0.00146084	0.00561355
Jun 7, 2021	259.122	3123.82	3147.76	2325.08	356.2	553.79				Jun 7, 2021	-0.0017775	0.000488304	0.000642885	-0.00157161	-5.61467e-05	0.00323751
Jun 8, 2021	260.156	3132.91	3157.35	2328	357.32	555.4				Jun 8, 2021	0.00398246	0.002906	0.00303944	0.00125336	0.00313937	0.00290302
Jun 9, 2021	259.841	3128.97	3153.18	2326.5	357.33	555.64				Jun 9, 2021	-0.00121155	-0.00125649	-0.00132128	-0.000644968	2.79857e-05	0.000432028
Jun 10, 2021	260.047	3134.92	3159.36	2341.18	358.31	556.25				Jun 10, 2021	0.000792478	0.0018985	0.00195959	0.00629308	0.00273881	0.00109723
Jun 11, 2021	260.29	3139.64	3163.8	2337.45	358.86	559.01				Jun 11, 2021	0.00093401	0.00150321	0.00140215	-0.00159619	0.00153381	0.00494953
Jun 14, 2021	259.428	3126.01	3150.27	2330.63	357.12	563.37				Jun 14, 2021	-0.00331719	-0.00434784	-0.00428568	-0.00292326	-0.00486048	0.00776924
Jun 15, 2021	261.772	3151.62	3176.84	2346.24	359.94	562.64				Jun 15, 2021	0.00899469	0.00815726	0.00840041	0.00667544	0.00786549	-0.00129661
Jun 16, 2021	262.264	3155.63	3181.14	2365.13	360.33	564.63				Jun 16, 2021	0.00187773	0.00127219	0.00135263	0.00802234	0.00108293	0.00353066
Jun 17, 2021	262.146	3156.42	3182.67	2370.36	360.35	559.98				Jun 17, 2021	-0.00045003	0.000250949	0.000480844	0.00220843	5.55031e-05	-0.00826958
Jun 18, 2021	261.716	3150.67	3178.17	2374.67	359.83	566.03				Jun 18, 2021	-0.00164165	-0.00182303	-0.00141459	0.00181453	-0.00144408	0.010746
Jun 21, 2021	263.003	3161.8	3189.71	2387.36	361.29	568				Jun 21, 2021	0.00490549	0.00352509	0.00362507	0.00532884	0.00404926	0.00347434
Jun 22, 2021	263.264	3167.11	3195.17	2384.83	361.98	566.14				Jun 22, 2021	0.000991892	0.00167928	0.00170841	-0.00105738	0.001908	-0.00328002
Jun 23, 2021	263.82	3174.24	3203.59	2392.99	363.1	566.86				Jun 23, 2021	0.00210972	0.0022481	0.00263176	0.00341453	0.00308932	0.00127096
Jun 24, 2021	263.607	3170.81	3200.66	2389.65	362.46	564.96				Jun 24, 2021	-0.000807695	-0.00108084	-0.000914393	-0.00139588	-0.00176416	-0.00335743
Jun 25, 2021	262.768	3161.84	3191.92	2386.89	361.39	560.84				Jun 25, 2021	-0.00318784	-0.00283199	-0.00273474	-0.00115649	-0.00295642	-0.00731927
Jun 28, 2021	261.559	3149.97	3180.31	2373.99	360.42	552.2				Jun 28, 2021	-0.00461163	-0.00376279	-0.00364488	-0.00542044	-0.00268769	-0.0155254
Jun 29, 2021	257.883	3105.91	3135.85	2352.61	355.99	560.38				Jun 29, 2021	-0.0141539	-0.0140849	-0.0140781	-0.00904377	-0.0123674	0.0147048
Jun 30, 2021	260.433	3134.62	3164.83	2358.72	358.53	564.69				Jun 30, 2021	0.00983964	0.00920056	0.00920066	0.00259035	0.0071097	0.00766178
Jul 1, 2021	261.892	3153.99	3185.03	2363.03	360.62	566.08				Jul 1, 2021	0.00558657	0.00615814	0.0063633	0.00182687	0.00581243	0.0024585
Jul 2, 2021	261.516	3150.49	3182.29	2369.39	360.61	571.74				Jul 2, 2021	-0.00143674	-0.00110715	-0.000862529	0.00268953	-2.77304e-05	0.00994893
Jul 5, 2021	263.107	3166.4	3198.92	2380.09	362.47	572.95				Jul 5, 2021	0.00606533	0.00503571	0.00521157	0.0045066	0.00514467	0.00211411
Jul 6, 2021	264.37	3178.43	3211.27	2386.24	363.9	570.1				Jul 6, 2021	0.00478884	0.00379301	0.00385512	0.00257892	0.00393739	-0.00498667
Jul 7, 2021	264.376	3178.92	3211.19	2396.4	364.17	569.86				Jul 7, 2021	2.26952e-05	0.00015195	-2.58468e-05	0.00424996	0.000741687	-0.000421067
Jul 8, 2021	264.574	3178.48	3210.5	2401.58	364.1	572.2				Jul 8, 2021	0.000748653	-0.000137478	-0.000213651	0.00215882	-0.000192236	0.00409786
Jul 9, 2021	263.765	3171.36	3202.21	2398.7	363.09	569				Jul 9, 2021	-0.00306243	-0.00224321	-0.00258643	-0.00120201	-0.00277782	-0.00560815
Jul 12, 2021	264.842	3182.83	3214.5	2407.44	363.92	568.11				Jul 12, 2021	0.00407487	0.00361022	0.00383063	0.00363868	0.00228333	-0.00156537
Jul 13, 2021	266.644	3202.01	3233.82	2396.66	365.76	572.42				Jul 13, 2021	0.00678101	0.00600738	0.00599042	-0.00448992	0.00504332	0.00755793
Jul 14, 2021	266.973	3205.85	3237.58	2402.16	366.07	569.86				Jul 14, 2021	0.00123309	0.00119884	0.00116389	0.00229223	0.000847191	-0.00448227
Jul 15, 2021	266.02	3198.16	3230.29	2391.95	365.24	573.1				Jul 15, 2021	-0.00357604	-0.00240162	-0.00225453	-0.00425941	-0.0022699	0.0056695
Jul 16, 2021	266.835	3205.49	3237.36	2387.7	365.8	573.79				Jul 16, 2021	0.003059	0.00229213	0.00218534	-0.00177754	0.00153206	0.00120325
Jul 19, 2021	264.351	3176.84	3209.35	2371.09	362.15	572.92				Jul 19, 2021	-0.00935272	-0.00898016	-0.00868883	-0.0069808	-0.0100282	-0.00151738
Jul 20, 2021	266.715	3209.61	3241.97	2376.7	365.59	573.22				Jul 20, 2021	0.00890291	0.0102637	0.0101143	0.00236321	0.009454	0.000523496
Jul 21, 2021	268.351	3225.92	3259.17	2396.6	367.51	574.86				Jul 21, 2021	0.00611515	0.0050675	0.00528893	0.00833893	0.00523804	0.00285695
Jul 22, 2021	267.988	3216.61	3249.75	2388.5	367.13	576.72				Jul 22, 2021	-0.00135362	-0.00289111	-0.00289326	-0.00338425	-0.00103452	0.00323035
Jul 23, 2021	267.995	3216.13	3248.68	2367.37	367.26	577.87				Jul 23, 2021	2.61202e-05	-0.000146749	-0.000330849	-0.00888802	0.000354035	0.00199205
Jul 26, 2021	266.777	3200.37	3232.37	2352.21	365.72	579.53				Jul 26, 2021	-0.00455522	-0.00491328	-0.00503315	-0.00642518	-0.00420203	0.0028685
Jul 27, 2021	265.417	3180.73	3213.61	2342.47	363.51	575.38				Jul 27, 2021	-0.00511093	-0.00615601	-0.00581791	-0.00414854	-0.00606121	-0.00718674
Jul 28, 2021	261.433	3129.7	3161.37	2320.39	357.69	569.18				Jul 28, 2021	-0.0151241	-0.0161723	-0.0163907	-0.0094698	-0.0161401	-0.010834
Jul 29, 2021	263.759	3162.49	3194.26	2322.1	360.64	570.18				Jul 29, 2021	0.00885777	0.01042	0.010349	0.000736673	0.00821354	0.00175537
Jul 30, 2021	266.409	3194.52	3226.65	2350.64	363.91	574.95				Jul 30, 2021	0.00999691	0.0100781	0.0100902	0.0122161	0.00902635	0.00833098
Aug 2, 2021	267.262	3204.77	3237.83	2361.05	365.58	579.82				Aug 2, 2021	0.00319673	0.00320505	0.00345859	0.00441711	0.00457855	0.00843463
Aug 3, 2021	269.588	3232.22	3265.98	2352.8	367.89	580.6				Aug 3, 2021	0.00866542	0.00852764	0.0086556	-0.00350118	0.00629885	0.00134434
Aug 4, 2021	270.122	3240.23	3273.81	2344.64	367.68	581.61				Aug 4, 2021	0.00197884	0.00247418	0.00239457	-0.00347467	-0.000570986	0.00173807
Aug 5, 2021	269.122	3227.46	3262.69	2319.98	365.53	578.21				Aug 5, 2021	-0.0037089	-0.00394732	-0.00340182	-0.0105725	-0.00586464	-0.005863
Aug 6, 2021	268.94	3228.28	3264.07	2330.81	366.05	583.46				Aug 6, 2021	-0.000676502	0.000252798	0.000422568	0.00465943	0.00142158	0.00903877
Aug 9, 2021	271.011	3249.29	3286.84	2349.98	368.91	586.42				Aug 9, 2021	0.0076711	0.00648672	0.00695082	0.00818969	0.00778278	0.00506036
Aug 10, 2021	269.827	3227.74	3264.57	2351.24	366.14	585.76				Aug 10, 2021	-0.0043784	-0.00665215	-0.00679643	0.000535181	-0.00753694	-0.00112611
Aug 11, 2021	270.595	3235.67	3273.14	2376.76	367.52	585.99				Aug 11, 2021	0.00284223	0.00245227	0.00262171	0.0107958	0.00376197	0.000392575
Aug 12, 2021	271.79	3251.55	3289.23	2382.36	368.98	587.56				Aug 12, 2021	0.00440647	0.00489702	0.00490311	0.00235464	0.0039647	0.00267564
Aug 13, 2021	271.285	3243.98	3282.64	2381.8	368.71	587.46				Aug 13, 2021	-0.00185978	-0.00233114	-0.00200643	-0.000236348	-0.000732015	-0.00017021
Aug 16, 2021	273.087	3261.91	3301.12	2391.72	370.21	585.47				Aug 16, 2021	0.0066205	0.0055101	0.00561353	0.0041592	0.00405999	-0.00339322
Aug 17, 2021	272.534	3258	3296.67	2372.45	369.37	584.75				Aug 17, 2021	-0.00202705	-0.00119664	-0.00134803	-0.00809084	-0.00227156	-0.00123054
Aug 18, 2021	272.536	3257	3296.3	2380.96	369.32	581.78				Aug 18, 2021	7.33851e-06	-0.000307598	-0.000110724	0.00357975	-0.000135375	-0.00509204
Aug 19, 2021	272.607	3259.55	3298.08	2387.41	369.5	577.2				Aug 19, 2021	0.000260482	0.000781088	0.000538034	0.00270742	0.000487263	-0.00790354
Aug 20, 2021	273.698	3270.26	3308.8	2394.94	370.56	578.47				Aug 20, 2021	0.00399411	0.00328004	0.00324541	0.00314615	0.00286463	0.00219786
Aug 23, 2021	274.258	3277.84	3316.93	2391.92	371.29	575.17				Aug 23, 2021	0.00204396	0.00231548	0.00245558	-0.00125928	0.00196805	-0.00572104
Aug 24, 2021	275.361	3288.25	3327.55	2400.74	372.24	579.81				Aug 24, 2021	0.00401369	0.00317236	0.00319423	0.00367854	0.00255538	0.00803481
Aug 25, 2021	275.267	3285.06	3323.53	2386.19	371.56	578.89				Aug 25, 2021	-0.000341428	-0.000970287	-0.00120853	-0.0060774	-0.00182845	-0.00158799
Aug 26, 2021	273.106	3261.65	3300.24	2369.1	368.76	573.45				Aug 26, 2021	-0.00788154	-0.00715355	-0.00703289	-0.00718992	-0.00756433	-0.00944173
Aug 27, 2021	271.774	3239.32	3277.75	2369.24	366.47	563.62				Aug 27, 2021	-0.00488916	-0.00686731	-0.00683738	5.99366e-05	-0.00622936	-0.0172905
Aug 30, 2021	271.198	3225.27	3262.95	2344.52	364.31	563.16				Aug 30, 2021	-0.00212166	-0.00434738	-0.0045246	-0.0104902	-0.00591151	-0.000816486
Aug 31, 2021	273.059	3243.02	3281.78	2352.7	365.94	568.26				Aug 31, 2021	0.00683871	0.0054874	0.00575457	0.00348632	0.00446423	0.00901528
Sep 1, 2021	275.747	3277.48	3316.91	2385.64	370.02	574.95				Sep 1, 2021	0.00979589	0.0105711	0.0106459	0.0139005	0.0110877	0.011704
Sep 2, 2021	276.198	3287.45	3327.28	2397.75	371.85	575.75				Sep 2, 2021	0.00163422	0.00303644	0.00312303	0.00506504	0.00493349	0.00139046
Sep 3, 2021	276.487	3291.13	3331.53	2398.71	372.2	573.94				Sep 3, 2021	0.0010458	0.00111848	0.0012762	0.000401129	0.000940797	-0.00314868
Sep 6, 2021	275.047	3274.94	3314.75	2386.99	370.32	562.22				Sep 6, 2021	-0.00522181	-0.00493264	-0.00505066	-0.00489751	-0.00506385	-0.0206316
Sep 7, 2021	277.02	3298.9	3339.55	2396.86	373	563.14				Sep 7, 2021	0.00714771	0.00728984	0.00745627	0.00412305	0.00721092	0.00163503
Sep 8, 2021	277.836	3312.73	3353.61	2416.58	375.12	556.66				Sep 8, 2021	0.00294131	0.00418566	0.0042016	0.0081942	0.00566756	-0.0115736
Sep 9, 2021	277.514	3307.87	3348.28	2420.84	375.16	563				Sep 9, 2021	-0.00115963	-0.00146845	-0.00159328	0.00176293	0.000106627	0.011325
Sep 10, 2021	278.505	3319.62	3359.05	2421.95	376.43	555.48				Sep 10, 2021	0.00356463	0.00354644	0.0032141	0.000457588	0.00337951	-0.013447
Sep 13, 2021	279.163	3330.19	3370.03	2425.82	377.4	561.34				Sep 13, 2021	0.00235983	0.00317783	0.00326167	0.00159661	0.00257353	0.0104942
Sep 14, 2021	279.4	3332.76	3373.25	2431.61	377.92	563.94				Sep 14, 2021	0.000848606	0.00077083	0.000954432	0.00238316	0.0013769	0.00462108
Sep 15, 2021	279.975	3338.8	3379.59	2438.3	378.74	568.69				Sep 15, 2021	0.00205587	0.00181097	0.00187743	0.00274831	0.00216742	0.00838761
Sep 16, 2021	278.545	3327.37	3367.55	2424.1	377.78	567.4				Sep 16, 2021	-0.00512069	-0.00342836	-0.00356744	-0.00583993	-0.00253794	-0.00227095
Sep 17, 2021	277.892	3315.32	3355.47	2404.66	376.04	563.54				Sep 17, 2021	-0.00234708	-0.00362775	-0.00359303	-0.00805055	-0.00461649	-0.00682621
Sep 20, 2021	276.748	3303.93	3344.44	2388.78	374.34	562.26				Sep 20, 2021	-0.0041252	-0.0034442	-0.00329288	-0.00662532	-0.00453105	-0.00227394
Sep 21, 2021	275.848	3289.17	3328.8	2390.06	372.97	564.12				Sep 21, 2021	-0.00325736	-0.00447712	-0.00468738	0.000532765	-0.00366649	0.00330262
Sep 22, 2021	276.359	3293.57	3331.85	2390.84	373.18	573.82				Sep 22, 2021	0.00185076	0.00133683	0.000915226	0.00032839	0.00056289	0.0170488
Sep 23, 2021	275.963	3283.02	3322.19	2375.26	372.06	578.22				Sep 23, 2021	-0.00143395	-0.00320714	-0.0029029	-0.00653744	-0.00300575	0.00763866
Sep 24, 2021	277.086	3295.05	3334.53	2364.87	372.93	580.19				Sep 24, 2021	0.00406113	0.00365852	0.00370603	-0.00438427	0.0023356	0.00340122
Sep 27, 2021	276.573	3289.34	3328.99	2350.21	372.18	584.57				Sep 27, 2021	-0.00185313	-0.00173592	-0.00166279	-0.00621964	-0.00201313	0.0075209
Sep 28, 2021	274.215	3262.39	3301.57	2348.16	369.27	586.55				Sep 28, 2021	-0.00856233	-0.0082275	-0.00826903	-0.000872643	-0.00784952	0.00338138
Sep 29, 2021	270.157	3210.07	3248.3	2315.75	363.19	588.37				Sep 29, 2021	-0.0149092	-0.0161664	-0.0162675	-0.0138984	-0.016602	0.00309809
Sep 30, 2021	270.42	3212.76	3251.46	2332.2	363.72	587.9				Sep 30, 2021	0.000973034	0.000838571	0.000973574	0.00708099	0.00145823	-0.000799136
Oct 1, 2021	272.452	3238.02	3278.28	2338.16	366.43	590.89				Oct 1, 2021	0.00748615	0.00783134	0.00821507	0.00255141	0.00742317	0.00507301
Oct 4, 2021	275.299	3271.85	3312.93	2356.76	370.07	592.17				Oct 4, 2021	0.0103953	0.0103945	0.0105117	0.00792179	0.00988467	0.00216388
Oct 5, 2021	274.997	3268.57	3309.32	2340.89	369.45	589.02				Oct 5, 2021	-0.00109759	-0.00100452	-0.00108906	-0.00675788	-0.00167676	-0.00533362
Oct 6, 2021	273.853	3260.33	3301.17	2341.69	368.57	594.88				Oct 6, 2021	-0.00416872	-0.00252386	-0.00246669	0.000344682	-0.00238476	0.00989957
Oct 7, 2021	268.136	3194.22	3233.99	2316.42	361.4	596				Oct 7, 2021	-0.0210972	-0.0204858	-0.0205606	-0.0108513	-0.0196453	0.00188096
Oct 8, 2021	267.752	3191.66	3232.13	2319.59	360.75	597.05				Oct 8, 2021	-0.00143314	-0.000801143	-0.000574688	0.00136799	-0.00180018	0.00176019
Oct 11, 2021	265.624	3168.05	3209.18	2317.69	358.52	599.18				Oct 11, 2021	-0.0079794	-0.00742648	-0.0071256	-0.000821603	-0.00620075	0.00356119
Oct 12, 2021	267.383	3185.68	3226.46	2305.88	360.02	603.16				Oct 12, 2021	0.00660031	0.00555077	0.0053698	-0.00510602	0.00417514	0.00662045
Oct 13, 2021	265.115	3154.8	3195.36	2280.56	356.29	606.83				Oct 13, 2021	-0.00851839	-0.00974225	-0.00968675	-0.0110435	-0.0104146	0.00606618
Oct 14, 2021	267.03	3178.7	3220.69	2270.61	358.94	609.16				Oct 14, 2021	0.00719732	0.00754848	0.0078965	-0.00437207	0.00741024	0.00383227
Oct 15, 2021	267.129	3178.79	3219.5	2260.72	358.72	609.63				Oct 15, 2021	0.000370676	2.92568e-05	-0.000367691	-0.00436385	-0.000613104	0.000771257
Oct 18, 2021	269.977	3211.91	3253.33	2280.29	362.87	607.3				Oct 18, 2021	0.0106051	0.0103655	0.0104527	0.00861884	0.0115025	-0.00382931
Oct 19, 2021	269.694	3208.46	3250.36	2271.16	362.61	602.24				Oct 19, 2021	-0.00104879	-0.00107595	-0.000915481	-0.00401235	-0.000716767	-0.00836687
Oct 20, 2021	268.842	3196.04	3237.21	2264.35	361.5	602.67				Oct 20, 2021	-0.00316414	-0.00387947	-0.00405176	-0.00300342	-0.00306583	0.000713746
Oct 21, 2021	268.103	3188.88	3229.96	2263.18	360.47	607.21				Oct 21, 2021	-0.00275261	-0.00224247	-0.00224364	-0.000516839	-0.00285331	0.00750491
Oct 22, 2021	269.627	3203.98	3245.3	2286.17	362.37	607.15				Oct 22, 2021	0.00566829	0.00472466	0.0047399	0.010107	0.00525705	-9.88175e-05
Oct 25, 2021	273.804	3252.43	3294.37	2296.93	367.54	609.81				Oct 25, 2021	0.015373	0.0150077	0.0150062	0.00469509	0.0141664	0.00437156
Oct 26, 2021	275.993	3278.75	3320.46	2308.35	370.72	608.22				Oct 26, 2021	0.00796298	0.00806199	0.00788747	0.00496127	0.0086149	-0.00261077
Oct 27, 2021	276.317	3282.88	3325.59	2296.3	371.29	610.81				Oct 27, 2021	0.00117325	0.00125883	0.00154408	-0.00523646	0.00153637	0.00424929
Oct 28, 2021	278.139	3305.74	3349.59	2311.76	374.08	610.39				Oct 28, 2021	0.00657223	0.00693896	0.00719055	0.00671435	0.00748625	-0.000687848
Oct 29, 2021	278.758	3317.84	3362.26	2331.91	375.29	607.86				Oct 29, 2021	0.00222303	0.00365181	0.00377631	0.00867423	0.00322938	-0.0041535
Nov 1, 2021	279.548	3322.97	3367.46	2327.46	375.67	608.66				Nov 1, 2021	0.00282999	0.0015453	0.00154479	-0.00190842	0.00101204	0.00131523
Nov 2, 2021	279.897	3322.03	3366.25	2336.69	375.42	610.23				Nov 2, 2021	0.00124767	-0.00028292	-0.000358198	0.00395828	-0.000665699	0.00257612
Nov 3, 2021	280.995	3330.3	3374.66	2337.1	376.56	596.13				Nov 3, 2021	0.0039152	0.00248815	0.00249551	0.00017673	0.003032	-0.0233772
Nov 4, 2021	282.153	3338.17	3381.34	2332.2	377.47	604.21				Nov 4, 2021	0.0041126	0.00236036	0.00197632	-0.00210053	0.0024137	0.0134631
Nov 5, 2021	282.189	3322.71	3364.82	2327.03	375.52	593.19				Nov 5, 2021	0.000127582	-0.00464384	-0.0048988	-0.00221796	-0.00517936	-0.0184071
Nov 8, 2021	284.474	3352.12	3393.93	2343	378.36	586.29				Nov 8, 2021	0.0080648	0.00881406	0.00861497	0.0068398	0.00753439	-0.0117002
Nov 9, 2021	285.104	3346.44	3389.27	2327.15	377.34	594.38				Nov 9, 2021	0.00221216	-0.00169798	-0.0013731	-0.00679039	-0.00269949	0.0137043
Nov 10, 2021	286.599	3363.59	3405.99	2339.39	379.16	589.02				Nov 10, 2021	0.00523	0.00511177	0.00492226	0.00524545	0.00481164	-0.00905871
Nov 11, 2021	287.339	3369.73	3412.61	2330.28	379.71	596.04				Nov 11, 2021	0.00257868	0.00182436	0.0019394	-0.00389835	0.00144952	0.0118476
Nov 12, 2021	288.733	3387.77	3430.42	2326.27	381.58	608.75				Nov 12, 2021	0.00483968	0.00534045	0.00520502	-0.0017223	0.00491272	0.0210999
Nov 15, 2021	290.569	3400.75	3445.24	2329.96	383.58	610.73				Nov 15, 2021	0.00633868	0.00382234	0.00431232	0.0015824	0.00522768	0.00324729
Nov 16, 2021	290.777	3409.86	3454.25	2306.87	384.16	606.19				Nov 16, 2021	0.000715581	0.00267612	0.0026115	-0.00995731	0.00151093	-0.00746149
Nov 17, 2021	291.129	3415.68	3460.44	2319.81	384.86	612.07				Nov 17, 2021	0.00120982	0.00170653	0.00179126	0.0055915	0.0018205	0.00965319
Nov 18, 2021	289.753	3405.3	3450.33	2315.47	383.67	606.3				Nov 18, 2021	-0.00473763	-0.00304502	-0.00292645	-0.0018726	-0.00309682	-0.00947174
Nov 19, 2021	288.018	3378.13	3423.72	2309.42	380.85	601.79				Nov 19, 2021	-0.00600586	-0.00801134	-0.00774249	-0.00261542	-0.00737721	-0.00746637
Nov 22, 2021	287.761	3378.41	3424.19	2295.32	381.25	611.9				Nov 22, 2021	-0.000892704	8.37707e-05	0.000137268	-0.00612414	0.00104973	0.0166603
Nov 23, 2021	289.526	3402.02	3448.09	2300.52	383.83	605.83				Nov 23, 2021	0.00611483	0.00696478	0.00695435	0.00226292	0.00674442	-0.00996945
Nov 24, 2021	289.366	3404.23	3452.05	2295.99	384.14	599.68				Nov 24, 2021	-0.00055278	0.000648815	0.00114983	-0.00196975	0.000807323	-0.0102032
Nov 25, 2021	290.142	3409.68	3459.05	2290.01	384.97	592.99				Nov 25, 2021	0.00267814	0.00160055	0.00202399	-0.00261056	0.00215834	-0.0112186
Nov 26, 2021	288.912	3397.97	3447.28	2283.16	383.66	603.61				Nov 26, 2021	-0.00424831	-0.00343966	-0.00340876	-0.00299267	-0.00340867	0.0177508
Nov 29, 2021	289.269	3404.41	3452.38	2276.79	384.19	609.93				Nov 29, 2021	0.00123491	0.0018914	0.00147863	-0.0027952	0.00138048	0.0104159
Nov 30, 2021	289.121	3398.54	3444.55	2274.93	383.74	613.78				Nov 30, 2021	-0.000511765	-0.00172396	-0.00226971	-0.000816834	-0.00117198	0.00629236
Dec 1, 2021	287.357	3379.32	3423.58	2272.19	381.18	622.38				Dec 1, 2021	-0.00611994	-0.00567112	-0.00610678	-0.00120604	-0.00669354	0.0139143
Dec 2, 2021	286.521	3374.26	3417.96	2257.56	380.18	621.75				Dec 2, 2021	-0.00291351	-0.00150083	-0.00164378	-0.00646043	-0.00262688	-0.00101276
Dec 3, 2021	286.44	3375.35	3419.95	2252	380.47	622.55				Dec 3, 2021	-0.000282742	0.000323575	0.000584389	-0.00246543	0.000762506	0.00128586
Dec 6, 2021	286.814	3380.15	3425.08	2261.75	381.03	620.63				Dec 6, 2021	0.00130483	0.00142195	0.00149685	0.00432058	0.00147078	-0.00308886
Dec 7, 2021	280.428	3305.6	3349.08	2228.57	372.49	618.87				Dec 7, 2021	-0.0225169	-0.0223015	-0.0224371	-0.0147783	-0.0226679	-0.00283986
Dec 8, 2021	282.893	3330.28	3374.59	2221.3	375.19	623.46				Dec 8, 2021	0.00875173	0.00743718	0.00758844	-0.00326706	0.00722237	0.00738937
Dec 9, 2021	277.669	3273.59	3317.06	2187.12	369.56	622.53				Dec 9, 2021	-0.018639	-0.0171679	-0.0171971	-0.0155088	-0.0151195	-0.00149279
Dec 10, 2021	277.165	3258.72	3302.32	2190.83	368.52	610.38				Dec 10, 2021	-0.00181676	-0.00455337	-0.0044536	0.00169714	-0.00281812	-0.0197101
Dec 13, 2021	279.482	3283.32	3328.28	2188.63	370.83	609.4				Dec 13, 2021	0.00832489	0.00752093	0.00783041	-0.00100469	0.00624875	-0.00160685
Dec 14, 2021	277.199	3257.55	3300.74	2179.78	367.64	606.55				Dec 14, 2021	-0.00820223	-0.00788034	-0.00830837	-0.00405136	-0.00863954	-0.0046877
Dec 15, 2021	279.865	3290.32	3333.84	2186.63	370.85	605.47				Dec 15, 2021	0.00957168	0.0100079	0.00997661	0.00313438	0.00869347	-0.00178215
Dec 16, 2021	285.871	3361.14	3405.7	2222.92	378.98	611.2				Dec 16, 2021	0.0212333	0.021296	0.0213266	0.0164606	0.0216858	0.00941922
Dec 17, 2021	286.613	3374.04	3419.21	2220.94	380.51	612.89				Dec 17, 2021	0.00259221	0.00383242	0.00395874	-0.000888867	0.00402902	0.00276124
Dec 20, 2021	284.467	3348.89	3393.52	2216.62	378.06	604.03				Dec 20, 2021	-0.00751562	-0.00748218	-0.00754181	-0.00194972	-0.00645954	-0.0145616
Dec 21, 2021	285.87	3365.77	3409.56	2207.9	379.78	604.59				Dec 21, 2021	0.00491991	0.00502781	0.00471611	-0.00393987	0.00453922	0.000926677
Dec 22, 2021	283.52	3338.13	3380.87	2200.15	376.48	593.65				Dec 22, 2021	-0.00825449	-0.00824629	-0.0084487	-0.0035163	-0.00872721	-0.0182606
Dec 23, 2021	280.847	3312.82	3355.16	2169.21	373.67	587.91				Dec 23, 2021	-0.00947263	-0.00761128	-0.0076342	-0.0141611	-0.00749187	-0.00971605
Dec 24, 2021	284.156	3352.29	3395.27	2177.37	377.7	581.51				Dec 24, 2021	0.0117133	0.0118439	0.0118823	0.00375192	0.0107272	-0.0109457
Dec 27, 2021	283.843	3344.48	3387.07	2201.67	376.6	570.44				Dec 27, 2021	-0.00110211	-0.00233217	-0.00241775	0.0110998	-0.00291661	-0.0192202
Dec 28, 2021	280.899	3316.53	3358.56	2180.95	373.35	571.99				Dec 28, 2021	-0.0104261	-0.00839247	-0.00845264	-0.0094556	-0.0086673	0.00271352
Dec 29, 2021	277.317	3274.28	3316.42	2137.69	368.42	564.62				Dec 29, 2021	-0.0128339	-0.0128223	-0.0126267	-0.0200352	-0.0132927	-0.0129686
Dec 30, 2021	281.824	3329.61	3372.79	2162.57	374.61	563.84				Dec 30, 2021	0.0161215	0.0167572	0.0168553	0.0115701	0.0166619	-0.00138242
Dec 31, 2021	285.136	3363.32	3406.41	2175.06	378.23	560.63				Dec 31, 2021	0.0116835	0.0100761	0.00991689	0.00576077	0.00961699	-0.00570937
Jan 3, 2022	287.41	3387.58	3430.52	2194.59	380.92	574.9				Jan 3, 2022	0.00794351	0.00718514	0.00705437	0.00893808	0.0070869	0.025135
Jan 4, 2022	287.466	3388.57	3431.19	2194.66	380.99	586.07				Jan 4, 2022	0.000194825	0.000291611	0.000194704	3.14405e-05	0.000183749	0.0192431
Jan 5, 2022	290.533	3420.72	3463.82	2200.53	384.52	589.75				Jan 5, 2022	0.0106126	0.00944277	0.00946634	0.00266974	0.00922268	0.00625948
Jan 6, 2022	290.713	3422.07	3465.68	2207.39	384.76	594.9				Jan 6, 2022	0.000619359	0.000394576	0.000537412	0.00311259	0.00062396	0.00869461
Jan 7, 2022	291.444	3427.38	3470.68	2215.18	384.98	580.36				Jan 7, 2022	0.00251135	0.00155253	0.00143937	0.00352556	0.000571622	-0.0247447
Jan 10, 2022	290.635	3420.38	3463.81	2215.01	384.47	583.66				Jan 10, 2022	-0.00277969	-0.00204417	-0.00197996	-7.90034e-05	-0.00132562	0.00567002
Jan 11, 2022	290.269	3415.09	3457.9	2215.29	383.92	581.53				Jan 11, 2022	-0.00126011	-0.00154751	-0.00170883	0.000126854	-0.00143156	-0.00365606
Jan 12, 2022	290.7	3426.09	3468.93	2211.44	385.46	586.51				Jan 12, 2022	0.00148373	0.00321465	0.00318415	-0.00173898	0.00400323	0.00852716
Jan 13, 2022	290.879	3432.61	3475.13	2207.66	385.59	594.95				Jan 13, 2022	0.000615566	0.00190065	0.00178685	-0.00170985	0.000337203	0.0142877
Jan 14, 2022	286.537	3384.26	3426.54	2191.6	380.43	583.94				Jan 14, 2022	-0.0150397	-0.0141859	-0.0140815	-0.00730035	-0.0134724	-0.0186791
Jan 17, 2022	284.674	3364.95	3406.69	2166.18	378.07	572.54				Jan 17, 2022	-0.00652301	-0.00572128	-0.00580986	-0.0116698	-0.00622283	-0.0197156
Jan 18, 2022	283.749	3356.45	3397.18	2164.74	377.33	570.66				Jan 18, 2022	-0.00325462	-0.00252804	-0.00279488	-0.00066083	-0.00195923	-0.00328902
Jan 19, 2022	282.695	3344.63	3386.32	2173.35	376.28	579.79				Jan 19, 2022	-0.00372147	-0.00352809	-0.0032013	0.00396811	-0.00278659	0.0158724
Jan 20, 2022	284.45	3373.75	3416.52	2177.1	379.76	580.18				Jan 20, 2022	0.00618891	0.00866762	0.00887928	0.00172212	0.00920593	0.000672431
Jan 21, 2022	286.822	3394.7	3438.24	2189.57	382.7	567.8				Jan 21, 2022	0.00830432	0.00618992	0.00633547	0.00571375	0.00771192	-0.0215692
Jan 24, 2022	283.547	3361.23	3403.63	2179.85	378.85	563.56				Jan 24, 2022	-0.0114839	-0.00990842	-0.0101157	-0.0044514	-0.010111	-0.00749544
Jan 25, 2022	282.602	3351.41	3392.68	2165.35	377.8	557.7				Jan 25, 2022	-0.00333835	-0.00292642	-0.00322263	-0.00667129	-0.00277539	-0.0104526
Jan 26, 2022	282.921	3354.49	3395.63	2160.69	378.05	547.26				Jan 26, 2022	0.00112816	0.00092098	0.000867668	-0.00215532	0.000661507	-0.0188972
Jan 27, 2022	278.674	3298.75	3340.55	2148.67	372.04	555.55				Jan 27, 2022	-0.0151251	-0.0167558	-0.0163542	-0.00558043	-0.0160251	0.0150346
Jan 28, 2022	276.485	3270.93	3312.11	2151.54	369.11	567.8				Jan 28, 2022	-0.00788607	-0.00846925	-0.00854761	0.00133575	-0.00790667	0.0218106
Jan 31, 2022	275.293	3254.11	3294.79	2167.47	367.88	566.75				Jan 31, 2022	-0.00432058	-0.00515768	-0.00524392	0.00737903	-0.0033379	-0.00185095
Feb 1, 2022	270.761	3194.13	3233.42	2149.47	361.36	558.07				Feb 1, 2022	-0.0165995	-0.0186019	-0.0188036	-0.0083402	-0.0178821	-0.0154339
Feb 2, 2022	269.129	3173.93	3213.49	2121.28	358.5	568.2				Feb 2, 2022	-0.00604569	-0.00634701	-0.00618066	-0.0132044	-0.00794603	0.0179891
Feb 3, 2022	266.26	3141.01	3180.27	2101.31	354.89	565.02				Feb 3, 2022	-0.0107175	-0.0104259	-0.0103934	-0.00945588	-0.0101208	-0.00561234
Feb 4, 2022	267.135	3144.95	3184.84	2100.2	355.48	560.53				Feb 4, 2022	0.00328087	0.00125327	0.00143564	-0.000531714	0.00166111	-0.00797836
Feb 7, 2022	264.32	3116.99	3158.06	2072.82	352.19	544.04				Feb 7, 2022	-0.0105937	-0.00892829	-0.00844383	-0.0131188	-0.00929819	-0.02986
Feb 8, 2022	268.581	3171.4	3212.48	2087.19	358.12	539.9				Feb 8, 2022	0.0159921	0.0173063	0.0170863	0.00690722	0.0166973	-0.00763884
Feb 9, 2022	272.961	3228.45	3270.57	2110.66	364.77	553.75				Feb 9, 2022	0.0161764	0.0178268	0.0179201	0.0111806	0.0183989	0.0253294
Feb 10, 2022	275.085	3255.77	3297.6	2119.7	367.65	551.17				Feb 10, 2022	0.00775121	0.00842882	0.00823217	0.00427624	0.00786438	-0.00467003
Feb 11, 2022	278.455	3284.78	3326.14	2138.14	370.48	543.84				Feb 11, 2022	0.0121763	0.00886812	0.00861663	0.00866312	0.00766806	-0.0133882
Feb 14, 2022	273.539	3218.93	3261.78	2117.45	363.66	539.74				Feb 14, 2022	-0.0178123	-0.0202479	-0.01954	-0.00972562	-0.0185801	-0.00756754
Feb 15, 2022	273.2	3228.22	3274.3	2102.54	364.93	551.77				Feb 15, 2022	-0.00124008	0.0028822	0.00383197	-0.00706734	0.00348619	0.0220438
Feb 16, 2022	272.658	3226.99	3272.41	2110.04	364.56	564.05				Feb 16, 2022	-0.00198587	-0.000382636	-0.000577084	0.00356219	-0.00101441	0.0220116
Feb 17, 2022	274.005	3246.86	3291.03	2117.56	366.75	571.04				Feb 17, 2022	0.00492809	0.0061401	0.00567235	0.00355521	0.00598927	0.0123164
Feb 18, 2022	278.371	3298.16	3342.68	2146.3	372.4	577.92				Feb 18, 2022	0.0158084	0.0156733	0.0155744	0.013481	0.0152881	0.0119762
Feb 21, 2022	274.856	3259.75	3303.6	2149.52	368.3	577.46				Feb 21, 2022	-0.0127074	-0.0117115	-0.0117619	0.00150006	-0.0110707	-0.000796275
Feb 22, 2022	269.995	3207.98	3252.06	2139.96	362.36	584.13				Feb 22, 2022	-0.0178439	-0.0160115	-0.0157238	-0.00445883	-0.0162596	0.0114844
Feb 23, 2022	267.738	3179.55	3222.77	2108.24	359.06	576.84				Feb 23, 2022	-0.00839455	-0.00890116	-0.00904555	-0.0149337	-0.00914869	-0.0125586
Feb 24, 2022	271.76	3226.04	3269.03	2133.91	364.25	585.04				Feb 24, 2022	0.0149104	0.014516	0.0142499	0.0121025	0.0143509	0.0141153
Feb 25, 2022	272.391	3233.5	3275.75	2150.47	365.09	587.95				Feb 25, 2022	0.00231921	0.00230945	0.00205385	0.00773464	0.00230345	0.00496169
Feb 28, 2022	267.686	3178.71	3219.47	2143.7	359.4	592.03				Feb 28, 2022	-0.0174239	-0.0170888	-0.0173292	-0.00315637	-0.0157079	0.0069154
Mar 1, 2022	265.46	3151.65	3192.38	2135.05	356.18	599.61				Mar 1, 2022	-0.00835048	-0.00854901	-0.0084494	-0.00404465	-0.00899975	0.0127221
Mar 2, 2022	264.673	3143.58	3183.99	2122.22	355.03	595.64				Mar 2, 2022	-0.00296907	-0.0025648	-0.00263128	-0.0060236	-0.00323393	-0.00664299
Mar 3, 2022	262.283	3115.68	3155.99	2105.14	351.77	586.25				Mar 3, 2022	-0.00907103	-0.0089155	-0.00883478	-0.00808168	-0.00922474	-0.0158901
Mar 4, 2022	258.708	3073.24	3112.59	2093.91	347.22	588.34				Mar 4, 2022	-0.0137241	-0.0137131	-0.0138474	-0.00535123	-0.013019	0.00355869
Mar 7, 2022	258.61	3070.53	3110.34	2063.56	345.62	593.11				Mar 7, 2022	-0.000378877	-0.000883822	-0.000721204	-0.0145991	-0.00461868	0.00807487
Mar 8, 2022	264.897	3149.02	3188.1	2110.3	353.95	585.52				Mar 8, 2022	0.0240199	0.0252418	0.0246924	0.022397	0.0238158	-0.0128795
Mar 9, 2022	264.61	3146.2	3185.39	2131.84	353.8	579.86				Mar 9, 2022	-0.00108403	-0.000896554	-0.000849455	0.0101539	-0.000423878	-0.00971365
Mar 10, 2022	260.51	3094.15	3134.72	2121.36	348.79	582.06				Mar 10, 2022	-0.0156158	-0.0166812	-0.0160377	-0.0049243	-0.0142618	0.00378684
Mar 11, 2022	263.461	3129.06	3169.28	2104.55	351.96	580.66				Mar 11, 2022	0.0112641	0.01122	0.0109674	-0.00795476	0.00904751	-0.00240815
Mar 14, 2022	261.967	3107.66	3144.75	2091.63	349.59	571.06				Mar 14, 2022	-0.00568681	-0.0068626	-0.00777162	-0.0061599	-0.00675649	-0.0166711
Mar 15, 2022	257.961	3059.04	3092.79	2057.36	343.72	569.02				Mar 15, 2022	-0.0154101	-0.0157699	-0.0166595	-0.0165201	-0.0169337	-0.0035787
Mar 16, 2022	251.11	2976.34	3009.29	2036.42	334.36	575.31				Mar 16, 2022	-0.0269173	-0.0274081	-0.0273714	-0.0102312	-0.0276091	0.0109934
Mar 17, 2022	249.089	2953.69	2988.55	2021.76	331.43	568.38				Mar 17, 2022	-0.00808083	-0.00763744	-0.00691318	-0.00722693	-0.00880163	-0.0121188
Mar 18, 2022	257.028	3044	3080.23	2055.36	341.05	568.09				Mar 18, 2022	0.0313748	0.0301165	0.0302149	0.0164836	0.0286125	-0.000510352
Mar 21, 2022	255.713	3034.12	3069.43	2060.53	339.74	577.27				Mar 21, 2022	-0.00512931	-0.003252	-0.00351402	0.00251319	-0.00384847	0.0160302
Mar 22, 2022	253.069	3000.65	3035.73	2046.46	335.75	576.7				Mar 22, 2022	-0.0103935	-0.0110905	-0.0110393	-0.0068503	-0.0118138	-0.000987894
Mar 23, 2022	252.41	2987.76	3023.84	2025.52	333.45	568.01				Mar 23, 2022	-0.00260743	-0.00430465	-0.00392305	-0.010288	-0.00687391	-0.0151832
Mar 24, 2022	256.334	3031.29	3066.63	2015.25	337.56	552.51				Mar 24, 2022	0.0154265	0.0144623	0.0140507	-0.00508073	0.0122503	-0.0276675
Mar 25, 2022	262.604	3106.32	3141.35	2066.45	346.95	555.41				Mar 25, 2022	0.0241659	0.0244518	0.0240731	0.0250874	0.0274374	0.00523505
Mar 28, 2022	266.345	3154	3189.55	2124.05	352.53	539.85				Mar 28, 2022	0.0141453	0.0152321	0.0152285	0.0274916	0.015955	-0.0284153
Mar 29, 2022	268.991	3185.57	3222.07	2130.14	356.12	540.98				Mar 29, 2022	0.00988546	0.00996132	0.0101417	0.0028626	0.010132	0.00209099
Mar 30, 2022	268.681	3183.63	3219.69	2111.32	355.57	554.51				Mar 30, 2022	-0.00115312	-0.000610123	-0.000736756	-0.00887107	-0.00154562	0.0247025
Mar 31, 2022	271.27	3216.59	3252.35	2113.29	359.43	534.17				Mar 31, 2022	0.00958983	0.0103004	0.0100915	0.000933576	0.0107973	-0.0373707
Apr 1, 2022	268.253	3186.41	3221.76	2103.05	356.63	537.01				Apr 1, 2022	-0.0111841	-0.00942909	-0.00944878	-0.00485967	-0.00782061	0.00530258
Apr 4, 2022	270.828	3217.76	3252.5	2094.44	359.46	539.45				Apr 4, 2022	0.00955337	0.00979152	0.00949582	-0.0041015	0.00790408	0.00453339
Apr 5, 2022	271.366	3226.34	3260.21	2086.77	359.84	555.63				Apr 5, 2022	0.00198453	0.00266259	0.00236829	-0.00366832	0.00105658	0.0295525
Apr 6, 2022	272.952	3239.07	3273.28	2084.09	361.12	536.01				Apr 6, 2022	0.00582749	0.00393727	0.0039994	-0.00128463	0.00355082	-0.0359498
Apr 7, 2022	277.431	3292.6	3327.04	2101.9	367.07	532.88				Apr 7, 2022	0.0162763	0.0163919	0.0162917	0.00850747	0.0163423	-0.00585656
Apr 8, 2022	276.359	3279.03	3314.22	2123.49	365.84	515.83				Apr 8, 2022	-0.00387151	-0.00412866	-0.00385981	0.0102197	-0.00335649	-0.032519
Apr 11, 2022	272.51	3232.16	3266.62	2102.19	360.9	516.98				Apr 11, 2022	-0.0140254	-0.0143979	-0.0144674	-0.0100804	-0.0135952	0.00222694
Apr 12, 2022	272.863	3236.64	3272.7	2114.54	361.48	508.53				Apr 12, 2022	0.00129453	0.00138666	0.0018583	0.00585479	0.0016058	-0.01648
Apr 13, 2022	274.878	3261.91	3299.97	2126	364.68	507.88				Apr 13, 2022	0.00735753	0.00777746	0.00829714	0.005405	0.00881354	-0.00127901
Apr 14, 2022	272.334	3227.54	3267.04	2129.78	360.97	519.98				Apr 14, 2022	-0.00929811	-0.0105945	-0.0100281	0.00177923	-0.0102254	0.0235452
Apr 15, 2022	268.59	3188.28	3227.94	2111.8	356.44	517.77				Apr 15, 2022	-0.0138432	-0.0122371	-0.0120399	-0.00848086	-0.0126289	-0.00425922
Apr 18, 2022	269.031	3191.68	3230.39	2101.84	355.92	528.29				Apr 18, 2022	0.00164056	0.00106302	0.000757472	-0.00472609	-0.00145994	0.0201142
Apr 19, 2022	268.532	3188.61	3228.79	2118.79	355.86	507.23				Apr 19, 2022	-0.00185653	-0.000960145	-0.000492942	0.00803202	-0.000168591	-0.0406808
Apr 20, 2022	264.677	3148.03	3186.29	2093.57	351.33	504.44				Apr 20, 2022	-0.0144599	-0.0128089	-0.0132521	-0.011972	-0.0128114	-0.00551565
Apr 21, 2022	262.932	3133.47	3171.27	2084.25	349.79	504.66				Apr 21, 2022	-0.00661477	-0.00463489	-0.00472384	-0.00446501	-0.00439298	0.000436032
Apr 22, 2022	265.171	3159.98	3198.26	2091.43	352.62	514.17				Apr 22, 2022	0.00847946	0.00842309	0.00847321	0.00344136	0.00805802	0.018669
Apr 25, 2022	263.018	3134.11	3170.42	2097.25	349.97	510.13				Apr 25, 2022	-0.00815243	-0.00821982	-0.00874159	0.00277653	-0.00754355	-0.00788835
Apr 26, 2022	262.903	3133.23	3169.41	2095.85	349.77	515.06				Apr 26, 2022	-0.000437328	-0.000279863	-0.00031799	-0.000664902	-0.000571641	0.0096178
Apr 27, 2022	262.368	3126.29	3163.22	2082.72	348.88	525.23				Apr 27, 2022	-0.00203704	-0.00221806	-0.00195432	-0.00628782	-0.00254777	0.0195529
Apr 28, 2022	265.091	3158.96	3195.94	2080.59	351.62	538.04				Apr 28, 2022	0.0103251	0.0103965	0.0102898	-0.00102275	0.00782302	0.0240966
Apr 29, 2022	266.748	3169.74	3206.83	2100.61	352.67	534.71				Apr 29, 2022	0.00623123	0.00340639	0.00340134	0.00957962	0.00298173	-0.00620836
May 2, 2022	264.253	3133.93	3169.94	2079.19	348.82	530.73				May 2, 2022	-0.00939741	-0.0113608	-0.011569	-0.0102508	-0.0109767	-0.00747113
May 3, 2022	257.381	3053.16	3087.69	2059.82	340.32	540.56				May 3, 2022	-0.0263495	-0.026112	-0.026292	-0.00935979	-0.0246697	0.0183522
May 4, 2022	257.388	3049.22	3082.87	2039.64	338.76	531.8				May 4, 2022	2.71967e-05	-0.00129261	-0.00156129	-0.00984773	-0.00459446	-0.0163382
May 5, 2022	251.271	2978.23	3011.01	2016.94	331.82	533.34				May 5, 2022	-0.0240526	-0.0235553	-0.0235854	-0.0111918	-0.0206992	0.00289164
May 6, 2022	251.486	2972.99	3005.53	2019.88	331.21	538.32				May 6, 2022	0.000855284	-0.00176132	-0.00182264	0.00145957	-0.00184004	0.00929406
May 9, 2022	255.696	3028.51	3061.64	2023.65	337.29	532.54				May 9, 2022	0.0166019	0.0185009	0.0184981	0.0018652	0.0181905	-0.0107952
May 10, 2022	250.746	2958.51	2990.77	2037.6	331.21	519.81				May 10, 2022	-0.0195488	-0.0233833	-0.0234195	0.00686884	-0.0181905	-0.0241947
May 11, 2022	250.963	2957.9	2991.72	2018.93	331	504.62				May 11, 2022	0.000865043	-0.000204854	0.00031893	-0.00920448	-0.00063424	-0.0296577
May 12, 2022	251.736	2970.86	3006.31	2031.01	332.22	485.15				May 12, 2022	0.0030754	0.00436955	0.0048646	0.00596356	0.00367902	-0.0393475
May 13, 2022	256.523	3028.39	3064.53	2054.45	337.57	483.26				May 13, 2022	0.0188374	0.019182	0.0191782	0.0114779	0.0159755	-0.00390331
May 16, 2022	249.352	2942.3	2978.61	2023.24	328.98	490.23				May 16, 2022	-0.0283528	-0.0288392	-0.0284378	-0.0153114	-0.0257759	0.0143199
May 17, 2022	247.138	2918.38	2954.45	2004.28	325.76	474.33				May 17, 2022	-0.00891867	-0.00816496	-0.00814425	-0.00941531	-0.00983604	-0.0329714
May 18, 2022	239.692	2825.71	2859.97	1958.25	315.54	475.6				May 18, 2022	-0.0305921	-0.0322683	-0.0324993	-0.0232342	-0.0318755	0.00267388
May 19, 2022	240.169	2830.83	2866.21	1955.82	315.95	487.3				May 19, 2022	0.00198808	0.001811	0.00217807	-0.00123963	0.00129852	0.0243028
May 20, 2022	238.061	2802.68	2839.47	1962.6	313.67	486.76				May 20, 2022	-0.0088159	-0.00999384	-0.00937214	0.00345956	-0.0072425	-0.00110876
May 23, 2022	237.042	2791.39	2826.45	1944.31	311.55	491.37				May 23, 2022	-0.0042896	-0.00403785	-0.00459768	-0.00936143	-0.00678164	0.00942622
May 24, 2022	242.075	2855.97	2891.6	1974.46	318.67	506.29				May 24, 2022	0.0210103	0.0228733	0.0227892	0.0153883	0.0225962	0.0299122
May 25, 2022	241.346	2848.5	2883.29	1981.47	317.82	504.82				May 25, 2022	-0.00301601	-0.00261865	-0.00287764	0.00354455	-0.0026709	-0.0029077
May 26, 2022	245.956	2904.21	2939.92	2018.66	324.19	494.62				May 26, 2022	0.0189211	0.0193661	0.01945	0.0185929	0.0198446	-0.0204121
May 27, 2022	238.82	2816.76	2854.03	2002.72	315.83	494.34				May 27, 2022	-0.0294425	-0.0305713	-0.0296486	-0.00792917	-0.0261257	-0.000566251
May 30, 2022	237.4	2801.74	2841.29	1998.17	314.01	489.89				May 30, 2022	-0.00596365	-0.00534984	-0.00447596	-0.002272	-0.00577926	-0.00904266
May 31, 2022	237.535	2805.98	2845.04	2014.39	315.13	495.22				May 31, 2022	0.000568499	0.00151292	0.00131966	0.00808317	0.00356042	0.0108212
Jun 1, 2022	241.803	2855.6	2896.07	2037.8	320.24	495.95				Jun 1, 2022	0.0178084	0.0175298	0.0177765	0.0115554	0.0160855	0.00147301
Jun 2, 2022	239.933	2832.69	2872.47	2033.54	317.35	497.57				Jun 2, 2022	-0.00776363	-0.00805625	-0.00817924	-0.00209268	-0.00906545	0.00326114
Jun 3, 2022	241.458	2851.87	2893.85	2045.1	319.4	504.87				Jun 3, 2022	0.00633583	0.00675024	0.00741446	0.00566857	0.00643897	0.0145647
Jun 6, 2022	245.232	2899.47	2941.48	2052.83	324.33	504.44				Jun 6, 2022	0.0155092	0.0165523	0.0163254	0.00377264	0.0153173	-0.000852067
Jun 7, 2022	250.609	2961.55	3003.8	2062.13	330.87	498.57				Jun 7, 2022	0.0216893	0.0211831	0.0209633	0.00451962	0.019964	-0.0117049
Jun 8, 2022	251.811	2974.23	3016.74	2082.02	332.91	494.27				Jun 8, 2022	0.00478485	0.00427342	0.00430128	0.00959867	0.00614663	-0.00866207
Jun 9, 2022	249.621	2949.39	2992.69	2065.31	330.61	491.96				Jun 9, 2022	-0.00873504	-0.00838784	-0.00800612	-0.00805728	-0.00693275	-0.00468451
Jun 10, 2022	247.599	2928.14	2970.23	2049.53	328.08	490.45				Jun 10, 2022	-0.00813327	-0.00722995	-0.00753293	-0.00766886	-0.00768195	-0.00307408
Jun 13, 2022	251.537	2974.39	3017.15	2053.68	332.61	500.08				Jun 13, 2022	0.0157796	0.0156719	0.0156723	0.0020194	0.0137132	0.0194447
Jun 14, 2022	248.436	2937.01	2979.89	2053.67	328.9	495.87				Jun 14, 2022	-0.0124048	-0.0126473	-0.0124233	-2.43466e-06	-0.0112169	-0.00845429
Jun 15, 2022	249.263	2947.78	2991.13	2063.96	330.36	509.6				Jun 15, 2022	0.0033233	0.00366266	0.00376184	0.00499997	0.00442922	0.0273123
Jun 16, 2022	250.429	2963.07	3006.9	2063.54	331.54	512.58				Jun 16, 2022	0.00466688	0.00517185	0.00525908	-0.000204482	0.0035655	0.00583069
Jun 17, 2022	248.589	2939.24	2983.71	2061.07	329.82	517.59				Jun 17, 2022	-0.00737452	-0.00807587	-0.00774216	-0.00119817	-0.00520141	0.00972663
Jun 20, 2022	243.673	2875.15	2919.75	2023.18	323.03	512.96				Jun 20, 2022	-0.0199738	-0.0220452	-0.0216702	-0.0185542	-0.0208019	-0.00898555
Jun 21, 2022	236.528	2790.83	2834.21	1996.94	313.99	513.58				Jun 21, 2022	-0.0297606	-0.0297654	-0.0297341	-0.013053	-0.0283841	0.00120794
Jun 22, 2022	228.443	2689.21	2730.65	1935.65	302.62	507.53				Jun 22, 2022	-0.0347799	-0.0370919	-0.0372236	-0.0311733	-0.0368832	-0.01185
Jun 23, 2022	226.804	2669.11	2711.47	1919.43	300.63	520.34				Jun 23, 2022	-0.00720052	-0.00750051	-0.00704691	-0.00841751	-0.00659762	0.0249266
Jun 24, 2022	229.696	2701.87	2745.26	1933.94	303.96	526.46				Jun 24, 2022	0.0126705	0.0121972	0.012383	0.00753111	0.0110158	0.0116929
Jun 27, 2022	224.193	2632.76	2674.64	1910.99	296.77	533.76				Jun 27, 2022	-0.0242494	-0.0259099	-0.0260618	-0.0119379	-0.0239387	0.0137709
Jun 28, 2022	223.973	2629.62	2671.9	1921.48	296.13	532.36				Jun 28, 2022	-0.000981779	-0.00119414	-0.00102234	0.00547637	-0.00215888	-0.00262635
Jun 29, 2022	224.754	2640.01	2682.38	1937.73	297.15	528.82				Jun 29, 2022	0.00348096	0.00394297	0.00391425	0.00841835	0.00343851	-0.00667184
Jun 30, 2022	229.318	2691.28	2733.62	1962.69	302.75	537.31				Jun 30, 2022	0.0201032	0.0192349	0.0189234	0.0127998	0.0186703	0.0159271
Jul 1, 2022	229.124	2685.61	2728.14	1923.71	301.49	536.83				Jul 1, 2022	-0.000846345	-0.00211163	-0.00200851	-0.0200604	-0.00417053	-0.000893738
Jul 4, 2022	230.317	2698.69	2742.4	1930.54	302.73	536.08				Jul 4, 2022	0.00519328	0.00486155	0.00521303	0.00354622	0.00410447	-0.00139807
Jul 5, 2022	237.002	2773.11	2817.8	1965.04	310.62	535.38				Jul 5, 2022	0.028612	0.0272	0.0271237	0.0177133	0.025729	-0.00130663
Jul 6, 2022	236.97	2776.78	2821.51	1975.81	311.52	533.07				Jul 6, 2022	-0.000135029	0.00132255	0.00131647	0.00546482	0.00289324	-0.00432403
Jul 7, 2022	232.835	2734.14	2778.14	1965.83	307.43	544.52				Jul 7, 2022	-0.0176035	-0.0154729	-0.0154916	-0.00506491	-0.0132161	0.0212519
Jul 8, 2022	232.215	2724.82	2769.49	1950.25	305.96	544.35				Jul 8, 2022	-0.00266638	-0.00341347	-0.00311953	-0.007958	-0.00479304	-0.00031225
Jul 11, 2022	229.801	2696.3	2739.47	1940.72	302.44	553.74				Jul 11, 2022	-0.0104499	-0.0105219	-0.0108958	-0.00489957	-0.0115715	0.0171028
Jul 12, 2022	230.632	2711.29	2754.09	1940.23	303.51	556.1				Jul 12, 2022	0.00360965	0.00554296	0.00532042	-0.000248908	0.00353165	0.00425287
Jul 13, 2022	231.369	2719.31	2763.07	1949.46	304.38	557.29				Jul 13, 2022	0.00319047	0.00295216	0.00325747	0.00474486	0.00286236	0.00213762
Jul 14, 2022	230.575	2706.81	2750.59	1933.3	302.64	553.32				Jul 14, 2022	-0.00343765	-0.00460514	-0.00453021	-0.00832299	-0.00573294	-0.00714925
Jul 15, 2022	231.486	2715.17	2757.82	1940.32	303.03	554.47				Jul 15, 2022	0.00394321	0.00308374	0.00262508	0.00362142	0.00128783	0.00207621
Jul 18, 2022	235.097	2758.37	2801.71	1968.08	307.8	547.28				Jul 18, 2022	0.0154788	0.0157846	0.0157905	0.0142045	0.0156184	-0.0130521
Jul 19, 2022	235.083	2760.15	2803.44	1969.31	308.11	535.58				Jul 19, 2022	-5.95517e-05	0.000643651	0.000616576	0.000628336	0.00100664	-0.0216103
Jul 20, 2022	232.528	2727.32	2769.99	1948.88	304.09	534.23				Jul 20, 2022	-0.010928	-0.0119641	-0.0120017	-0.0104284	-0.0131332	-0.00252381
Jul 21, 2022	230.282	2709.01	2750.9	1943.37	302.01	535.8				Jul 21, 2022	-0.009706	-0.0067384	-0.00691557	-0.00283332	-0.00686358	0.0029345
Jul 22, 2022	229.391	2699.21	2740.23	1954.45	300.99	543.36				Jul 22, 2022	-0.00387667	-0.00362153	-0.0038859	0.00568525	-0.00338309	0.0140111
Jul 25, 2022	227.306	2674.44	2713.97	1929.32	298.01	525.11				Jul 25, 2022	-0.00913084	-0.00922173	-0.00963118	-0.0129397	-0.00995	-0.0341643
Jul 26, 2022	231.283	2724.34	2765.38	1942.38	303.06	521.62				Jul 26, 2022	0.0173449	0.0184869	0.0187648	0.00674847	0.0168038	-0.00666841
Jul 27, 2022	230.987	2723.35	2764.19	1958.7	303.76	516.05				Jul 27, 2022	-0.00128064	-0.000363824	-0.000429329	0.00836337	0.00230711	-0.0107357
Jul 28, 2022	236.254	2787.19	2829.02	1981.58	310.19	512.05				Jul 28, 2022	0.0225461	0.0231719	0.0231838	0.011614	0.0209471	-0.00778138
Jul 29, 2022	237.218	2802.98	2846.14	1991.53	312.04	513.53				Jul 29, 2022	0.00407205	0.00564993	0.00603368	0.00500768	0.00594637	0.00288617
Aug 1, 2022	239.296	2824.69	2868.83	1981.16	314.3	508.1				Aug 1, 2022	0.00872173	0.00771513	0.00794023	-0.00521764	0.00721656	-0.0106302
Aug 2, 2022	238.127	2811.12	2854.88	1993.05	312.99	506.01				Aug 2, 2022	-0.00489713	-0.00481529	-0.00487412	0.00598258	-0.0041767	-0.00412185
Aug 3, 2022	237.927	2810.99	2853.79	1987.97	312.86	515.27				Aug 3, 2022	-0.000840241	-4.4823e-05	-0.000383977	-0.0025511	-0.000415435	0.0181346
Aug 4, 2022	235.696	2782.47	2824.71	1976.24	310.01	518.73				Aug 4, 2022	-0.00942106	-0.0101991	-0.0102422	-0.00591897	-0.00915125	0.00669248
Aug 5, 2022	240.277	2836	2878.26	1980.94	315.08	526.54				Aug 5, 2022	0.0192496	0.0190552	0.0187816	0.00237442	0.016222	0.0149438
Aug 8, 2022	244.15	2872.55	2914.89	2015.92	318.95	532.23				Aug 8, 2022	0.0159904	0.0128062	0.0126461	0.0175042	0.0122078	0.0107484
Aug 9, 2022	246.764	2909.61	2954.09	2025.18	322.56	509.21				Aug 9, 2022	0.0106496	0.0128196	0.0133579	0.00458144	0.0112548	-0.0442152
Aug 10, 2022	247.018	2913.29	2956.82	2037.76	323.23	510.94				Aug 10, 2022	0.00102879	0.00126329	0.000922701	0.00619455	0.00207498	0.00339166
Aug 11, 2022	244.889	2890.83	2934.73	2019.13	320.78	505.15				Aug 11, 2022	-0.00865616	-0.00774006	-0.00749892	-0.00918246	-0.00760861	-0.0113968
Aug 12, 2022	247.091	2919.62	2963.85	2003.57	323.65	501.36				Aug 12, 2022	0.00895164	0.00991016	0.00987501	-0.00773862	0.00890716	-0.00753101
Aug 15, 2022	247.977	2926.84	2971.19	2013.79	324.76	504.84				Aug 15, 2022	0.00357931	0.0024709	0.00247412	0.00508893	0.00342376	0.00691714
Aug 16, 2022	246.665	2916.8	2960.96	2011.23	323.78	499.18				Aug 16, 2022	-0.00530486	-0.00343758	-0.00344867	-0.00127005	-0.00302218	-0.0112748
Aug 17, 2022	247.074	2924.19	2968.81	2021.26	324.55	490.56				Aug 17, 2022	0.00165675	0.00253005	0.00264698	0.00497113	0.00237533	-0.0174192
Aug 18, 2022	245.579	2907.51	2952.35	2011.07	322.74	486.3				Aug 18, 2022	-0.0060692	-0.00571841	-0.00555973	-0.00505218	-0.00559256	-0.00872188
Aug 19, 2022	250.984	2971.22	3017.2	2048.21	329.17	477.93				Aug 19, 2022	0.0217705	0.0216739	0.0217281	0.0182974	0.0197273	-0.0173614
Aug 22, 2022	250.616	2970.19	3016.88	2048.03	329.46	472.87				Aug 22, 2022	-0.0014673	-0.000345709	-0.000105401	-8.83738e-05	0.000880616	-0.0106438
Aug 23, 2022	253.503	3004.91	3051.71	2041.85	332.85	471.83				Aug 23, 2022	0.0114538	0.0116197	0.0114763	-0.00302063	0.010237	-0.00220176
Aug 24, 2022	254.624	3014.08	3061.36	2052.4	333.73	481.02				Aug 24, 2022	0.00441229	0.00304869	0.00315685	0.00515504	0.00264034	0.0192901
Aug 25, 2022	254.693	3016.37	3063.59	2048.84	333.92	470.95				Aug 25, 2022	0.000270951	0.000760142	0.000730782	-0.00173703	0.000569161	-0.0211569
Aug 26, 2022	252.835	2993.59	3041.24	2035.2	331.57	463.77				Aug 26, 2022	-0.0073218	-0.00758278	-0.00732341	-0.00668116	-0.00706249	-0.0153632
Aug 29, 2022	253.189	2997.89	3044.99	2025.3	331.72	475.91				Aug 29, 2022	0.00139914	0.00143737	0.00123131	-0.00487429	0.000452291	0.02584
Aug 30, 2022	249.823	2956.28	3002.7	2002.29	327.2	490.45				Aug 30, 2022	-0.0133836	-0.013978	-0.0139858	-0.0114253	-0.0137196	0.0300946
Aug 31, 2022	245.23	2901.78	2946.88	1984.01	321.44	489.59				Aug 31, 2022	-0.0185561	-0.0186081	-0.0187649	-0.00917146	-0.0177607	-0.00175503
Sep 1, 2022	244.432	2894.88	2939.59	1971.5	320.77	484.53				Sep 1, 2022	-0.00325939	-0.00237999	-0.00247415	-0.00632942	-0.00208655	-0.010389
Sep 2, 2022	244.757	2901.35	2945.67	1970.8	321.29	471.13				Sep 2, 2022	0.00132873	0.00223283	0.00206414	-0.000355631	0.00161979	-0.0280453
Sep 5, 2022	247.276	2935.94	2980.87	1992.42	325.25	467.74				Sep 5, 2022	0.0102392	0.0118508	0.0118796	0.010911	0.01225	-0.00722148
Sep 6, 2022	240.42	2856.66	2901.55	1967.39	317.51	464.63				Sep 6, 2022	-0.0281177	-0.0273735	-0.0269698	-0.0126412	-0.0240848	-0.0066712
Sep 7, 2022	237.804	2828.64	2873.18	1945.12	314.14	463.11				Sep 7, 2022	-0.0109406	-0.00985919	-0.00982704	-0.0113836	-0.0106706	-0.00327678
Sep 8, 2022	235.904	2805.32	2849.65	1940.18	311.97	475.11				Sep 8, 2022	-0.00802186	-0.00827878	-0.0082208	-0.00253983	-0.00693172	0.0255817
Sep 9, 2022	234.244	2786.52	2830.54	1931.17	310.15	463.95				Sep 9, 2022	-0.00706164	-0.00672412	-0.00672866	-0.0046547	-0.00585098	-0.0237696
Sep 12, 2022	232.825	2769.67	2813.43	1892.11	307.49	476.25				Sep 12, 2022	-0.00607621	-0.00606245	-0.00606383	-0.0204387	-0.00861349	0.0261661
Sep 13, 2022	232.172	2763.65	2808.44	1895.46	307.08	481.74				Sep 13, 2022	-0.00280862	-0.00217844	-0.00177485	0.00177423	-0.00133427	0.0114616
Sep 14, 2022	231.422	2754.3	2799.47	1881.33	305.98	478.72				Sep 14, 2022	-0.00323559	-0.00338713	-0.00319869	-0.00748469	-0.00358856	-0.00628867
Sep 15, 2022	230.528	2742.07	2787.15	1867.45	304.52	475.1				Sep 15, 2022	-0.00387055	-0.00445021	-0.00441126	-0.00740296	-0.00478297	-0.00759057
Sep 16, 2022	233.336	2773.15	2819.07	1881.23	307.22	486.5				Sep 16, 2022	0.0121071	0.0112704	0.0113857	0.0073514	0.00882734	0.0237116
Sep 19, 2022	235.305	2797.18	2843.73	1895.14	309.67	492.38				Sep 19, 2022	0.00840307	0.00862826	0.00871129	0.00736266	0.00794311	0.0120139
Sep 20, 2022	239.419	2846.54	2893.84	1925.82	315.12	500.38				Sep 20, 2022	0.0173326	0.0174914	0.0174667	0.0160628	0.0174463	0.016117
Sep 21, 2022	242.106	2885.03	2931.71	1949.57	319.4	497.04				Sep 21, 2022	0.0111605	0.0134328	0.0130032	0.0122575	0.0134907	-0.0066973
Sep 22, 2022	233.299	2778.95	2824.07	1912.95	308.8	494.31				Sep 22, 2022	-0.0370548	-0.037465	-0.0374064	-0.0189628	-0.0337504	-0.00550766
Sep 23, 2022	232.815	2777.35	2821.14	1895.84	308.07	506.34				Sep 23, 2022	-0.00207675	-0.000575924	-0.00103982	-0.00898505	-0.00236679	0.0240455
Sep 26, 2022	230.278	2750.8	2794.42	1879.1	305.33	502.73				Sep 26, 2022	-0.0109569	-0.00960402	-0.00951792	-0.00887279	-0.00893387	-0.00715513
Sep 27, 2022	228.696	2727.1	2770.62	1868.54	302.44	500.61				Sep 27, 2022	-0.00689366	-0.00865227	-0.00855166	-0.0056329	-0.00951025	-0.00422589
Sep 28, 2022	229.434	2738.91	2782.95	1862.48	303.49	488.1				Sep 28, 2022	0.0032218	0.00432235	0.00444039	-0.00324683	0.00346575	-0.0253071
Sep 29, 2022	226.71	2710.42	2753.4	1840.51	300.97	482.69				Sep 29, 2022	-0.0119437	-0.0104568	-0.0106743	-0.0118684	-0.00833807	-0.0111457
Sep 30, 2022	223.611	2671.19	2714.23	1815.19	296.6	489.12				Sep 30, 2022	-0.0137637	-0.0145803	-0.0143297	-0.0138504	-0.0146262	0.0132332
Oct 3, 2022	221.358	2642.33	2684.92	1801.14	293.47	493.86				Oct 3, 2022	-0.0101266	-0.0108648	-0.0108563	-0.00777256	-0.010609	0.00964422
Oct 4, 2022	217.372	2588.97	2631.57	1766.5	287.6	496.82				Oct 4, 2022	-0.0181711	-0.0203987	-0.0200707	-0.0194191	-0.0202048	0.00597571
Oct 5, 2022	214.718	2557.43	2598.95	1744.56	283.79	486.59				Oct 5, 2022	-0.0122846	-0.01226	-0.0124727	-0.0124972	-0.0133361	-0.0208059
Oct 6, 2022	214.137	2551.68	2593.49	1739.08	283.3	513.36				Oct 6, 2022	-0.00270954	-0.00224853	-0.00210576	-0.00314441	-0.00172812	0.0535555
Oct 7, 2022	217.531	2588.16	2630.76	1744.57	286.34	518.07				Oct 7, 2022	0.0157254	0.014196	0.0142706	0.003149	0.0106735	0.00913301
Oct 10, 2022	214.596	2550.21	2592.31	1732.52	282.41	513.4				Oct 10, 2022	-0.0135842	-0.0147719	-0.0147238	-0.00692996	-0.01382	-0.0090551
Oct 11, 2022	212.72	2525.9	2568.74	1738.32	280.29	517.78				Oct 11, 2022	-0.00878044	-0.00957905	-0.00913581	0.00333926	-0.00753513	0.00849517
Oct 12, 2022	216.72	2580.03	2624.11	1756.26	285.57	513.54				Oct 12, 2022	0.0186295	0.0212044	0.0213263	0.0102703	0.0186624	-0.00822252
Oct 13, 2022	223.887	2666.31	2711.81	1800.36	294.91	512.02				Oct 13, 2022	0.0325353	0.0328929	0.0328757	0.0247984	0.032183	-0.00296424
Oct 14, 2022	222.702	2653.77	2699.22	1780.82	294.02	514.51				Oct 14, 2022	-0.00530691	-0.00471347	-0.00465125	-0.010911	-0.00302243	0.0048513
Oct 17, 2022	220.719	2630.85	2676.22	1762.53	291.76	512.39				Oct 17, 2022	-0.00894416	-0.0086758	-0.00855785	-0.0103248	-0.00771625	-0.00412894
Oct 18, 2022	215.197	2566.69	2610.5	1737.52	284.98	519.39				Oct 18, 2022	-0.0253365	-0.0246875	-0.0248658	-0.0142903	-0.0235125	0.013569
Oct 19, 2022	213.171	2543.56	2587.54	1723.01	282.17	522.47				Oct 19, 2022	-0.00945923	-0.00905441	-0.00883223	-0.0083843	-0.00990928	0.00591252
Oct 20, 2022	211.583	2523.76	2566.14	1723.74	279.43	522.25				Oct 20, 2022	-0.0074773	-0.00781602	-0.00830635	0.000420106	-0.00975791	-0.000421165
Oct 21, 2022	210.96	2514.91	2555.57	1715.73	278.56	514.27				Oct 21, 2022	-0.00294881	-0.00350926	-0.00412793	-0.00465771	-0.00311834	-0.015398
Oct 24, 2022	214.895	2561.21	2602.01	1718.63	282.75	513.46				Oct 24, 2022	0.018481	0.0182428	0.0180082	0.00169231	0.0149296	-0.00157629
Oct 25, 2022	211.892	2523.74	2563.59	1725.04	279.54	529.33				Oct 25, 2022	-0.0140728	-0.0147386	-0.0148717	0.00372277	-0.0114177	0.0304399
Oct 26, 2022	216.712	2583.14	2624.16	1747.08	285.51	529.06				Oct 26, 2022	0.0224926	0.0232611	0.0233495	0.0126956	0.0211317	-0.000510209
Oct 27, 2022	218.861	2610.52	2652.72	1761.1	288.62	528.58				Oct 27, 2022	0.00986754	0.0105464	0.0108258	0.0079922	0.0108339	-0.000907681
Oct 28, 2022	217.015	2590.49	2631.64	1731.75	286.39	519.1				Oct 28, 2022	-0.00847035	-0.00770161	-0.00797906	-0.0168067	-0.00775643	-0.0180976
Oct 31, 2022	215.75	2578.97	2621.22	1727.52	285.56	511.58				Oct 31, 2022	-0.00584615	-0.00445927	-0.0039689	-0.0024485	-0.00290235	-0.0145926
Nov 1, 2022	218.412	2615.05	2657.13	1728.28	288.92	510.55				Nov 1, 2022	0.0122629	0.013892	0.0136086	0.000442734	0.0116977	-0.0020154
Nov 2, 2022	221.348	2647.87	2691.03	1742.25	291.61	514.43				Nov 2, 2022	0.0133529	0.0124742	0.0126756	0.00804781	0.00926746	0.00757092
Nov 3, 2022	225.606	2695.57	2739.5	1770.23	296.43	510.54				Nov 3, 2022	0.019054	0.0178527	0.0178536	0.0159361	0.0163938	-0.0075905
Nov 4, 2022	224.863	2694.46	2737.45	1798.19	296.78	518				Nov 4, 2022	-0.00329879	-0.00041113	-0.000747861	0.0156683	0.00118002	0.0145063
Nov 7, 2022	224.463	2681.19	2725.7	1793.29	295.78	521.64				Nov 7, 2022	-0.00178044	-0.0049356	-0.00430375	-0.00272701	-0.00337519	0.00700245
Nov 8, 2022	228.212	2720.72	2766.52	1787.08	299.17	518.19				Nov 8, 2022	0.0165641	0.0146358	0.0148668	-0.00347003	0.011396	-0.00663572
Nov 9, 2022	227.035	2706.54	2751.98	1775.46	297.86	505.2				Nov 9, 2022	-0.00517083	-0.00522733	-0.00526919	-0.00652064	-0.0043884	-0.0253876
Nov 10, 2022	226.73	2704.77	2750.58	1784.28	298.35	499.59				Nov 10, 2022	-0.00134431	-0.000654186	-0.000508854	0.00495485	0.00164372	-0.0111666
Nov 11, 2022	222.682	2654.8	2699.59	1786.38	293.75	495.21				Nov 11, 2022	-0.0180151	-0.018648	-0.0187119	0.00117681	-0.0155382	-0.00880585
Nov 14, 2022	219.906	2619.67	2663.61	1769.97	289.88	495.88				Nov 14, 2022	-0.0125446	-0.013321	-0.0134194	-0.0092303	-0.013262	0.00135205
Nov 15, 2022	223.832	2662.97	2706.26	1804.45	294.8	503.37				Nov 15, 2022	0.0176956	0.016396	0.0158868	0.0192927	0.0168301	0.0149915
Nov 16, 2022	226.551	2690.97	2733.94	1832.09	298.09	496.16				Nov 16, 2022	0.0120743	0.0104586	0.0101765	0.0152032	0.0110983	-0.014427
Nov 17, 2022	228.621	2714.18	2756.92	1856.32	300.66	499.09				Nov 17, 2022	0.00909553	0.00858742	0.00836923	0.0131359	0.0085846	0.00588798
Nov 18, 2022	224.815	2667	2709.96	1835.9	295.96	497.16				Nov 18, 2022	-0.0167878	-0.0175342	-0.0171788	-0.0110618	-0.0157557	-0.00387453
Nov 21, 2022	236.317	2803.1	2847.05	1905.92	309.09	491.22				Nov 21, 2022	0.0498963	0.0497706	0.0493498	0.0374332	0.0434082	-0.0120198
Nov 22, 2022	239.459	2842.31	2885.42	1931.88	314.38	499.72				Nov 22, 2022	0.0132081	0.0138929	0.013384	0.0135251	0.0169699	0.0171558
Nov 23, 2022	237.763	2821.05	2862.48	1921.96	312.44	498.5				Nov 23, 2022	-0.00710783	-0.00750829	-0.0079793	-0.00514553	-0.00618999	-0.00244435
Nov 24, 2022	239.704	2847.09	2889.29	1940.41	315.6	496.72				Nov 24, 2022	0.00813045	0.00918685	0.00932033	0.0095543	0.0100631	-0.0035771
Nov 25, 2022	238.166	2825.55	2867.63	1919.81	313.28	500.85				Nov 25, 2022	-0.00643692	-0.0075951	-0.00752525	-0.0106725	-0.00737823	0.00828017
Nov 28, 2022	236.8	2810.34	2851.55	1911.47	311.48	495.1				Nov 28, 2022	-0.00575201	-0.00539686	-0.00562145	-0.00435782	-0.00576223	-0.0115469
Nov 29, 2022	238.175	2828.11	2869.76	1921.59	313.26	506.44				Nov 29, 2022	0.00578979	0.00630247	0.00636674	0.00528352	0.00569839	0.0226461
Nov 30, 2022	236.889	2809.8	2850.53	1910.52	310.71	506.06				Nov 30, 2022	-0.00541402	-0.00649321	-0.00672696	-0.00577646	-0.00817352	-0.000750617
Dec 1, 2022	239.931	2845.83	2887.5	1922.26	314.38	509.57				Dec 1, 2022	0.0127597	0.01274	0.0128886	0.00612195	0.0117424	0.00691199
Dec 2, 2022	242.277	2869.22	2911.82	1934.94	317.03	529.06				Dec 2, 2022	0.00973032	0.00818546	0.00838586	0.00657734	0.00839396	0.0375346
Dec 5, 2022	243.094	2879.07	2921.47	1957.99	318.46	528.58				Dec 5, 2022	0.0033665	0.0034292	0.00330929	0.0118442	0.00450047	-0.000907681
Dec 6, 2022	243.074	2876.38	2919.28	1951.4	317.92	519.1				Dec 6, 2022	-8.22761e-05	-0.000936851	-0.000749561	-0.00337546	-0.0016971	-0.0180976
Dec 7, 2022	240.05	2839.33	2881.47	1936.23	314.14	511.58				Dec 7, 2022	-0.0125187	-0.0129641	-0.0130361	-0.00780119	-0.011961	-0.0145926
Dec 8, 2022	239.584	2833.63	2875.45	1940.25	314.21	510.55				Dec 8, 2022	-0.00194315	-0.00200918	-0.00209105	0.00207456	0.000222806	-0.0020154
Dec 9, 2022	245.104	2895.85	2939.01	1962.39	320.89	514.43				Dec 9, 2022	0.0227785	0.0217208	0.0218643	0.0113468	0.0210368	0.00757092
Dec 12, 2022	247.361	2918.84	2963.3	1979.32	323.49	510.54				Dec 12, 2022	0.0091662	0.00790657	0.00822767	0.00858667	0.00806982	-0.0075905
Dec 13, 2022	246.728	2912.07	2955.47	1983.61	322.57	518				Dec 13, 2022	-0.00256229	-0.00232108	-0.00264616	0.00216507	-0.00284803	0.0145063
Dec 14, 2022	243.419	2872.7	2914.86	1986.33	319.12	521.64				Dec 14, 2022	-0.0135023	-0.0136132	-0.0138352	0.00137332	-0.010753	0.00700245
Dec 15, 2022	240.673	2836.24	2877.27	1974.66	315.26	518.19				Dec 15, 2022	-0.0113451	-0.012771	-0.0129799	-0.00589348	-0.0121695	-0.00663572
Dec 16, 2022	239.918	2828.3	2869.38	1966.63	314.01	505.2				Dec 16, 2022	-0.00314197	-0.00280552	-0.00274526	-0.00407735	-0.00397286	-0.0253876
Dec 19, 2022	241.314	2844.88	2886.72	1982.17	316.13	522.25				Dec 19, 2022	0.00580179	0.00584436	0.00602701	0.00787383	0.00672869	0.033192
Dec 20, 2022	240.62	2836.76	2877.89	1994.47	315.67	514.27				Dec 20, 2022	-0.00288006	-0.00285834	-0.00306525	0.00618714	-0.00145616	-0.015398
Dec 21, 2022	242.251	2858.03	2899.91	1982.65	317.32	513.46				Dec 21, 2022	0.00675545	0.00747178	0.007623	-0.005944	0.00521336	-0.00157629
Dec 22, 2022	245.218	2893.86	2934.91	2011.37	320.94	529.33				Dec 22, 2022	0.0121732	0.0124587	0.0119971	0.0143787	0.0113435	0.0304399
Dec 23, 2022	244.492	2883.34	2923.86	2018.79	320.08	529.06				Dec 23, 2022	-0.00296502	-0.00364121	-0.00377418	0.00368125	-0.00268323	-0.000510209
Dec 26, 2022	238.506	2810.01	2850	1984.54	312.14	528.58				Dec 26, 2022	-0.0247881	-0.0257638	-0.0255829	-0.0171107	-0.0251192	-0.000907681
Dec 27, 2022	235.647	2776.32	2816.43	1963.5	308.82	519.1				Dec 27, 2022	-0.0120595	-0.0120617	-0.0118485	-0.0106586	-0.0106932	-0.0180976
Dec 28, 2022	233.724	2753.68	2793.87	1951.82	306.83	511.58				Dec 28, 2022	-0.00819399	-0.00818522	-0.00804489	-0.00596531	-0.00646473	-0.0145926
Dec 29, 2022	234.097	2762.05	2801.3	1949.48	307.57	510.55				Dec 29, 2022	0.00159463	0.00303532	0.00265658	-0.00119704	0.00240886	-0.0020154
Dec 30, 2022	236.96	2798.53	2838.63	1962.54	311.22	514.43				Dec 30, 2022	0.0121558	0.0131186	0.0132394	0.0066733	0.0117974	0.00757092
Jan 2, 2023	234.15	2765.43	2805.1	1960.75	308.13	510.54				Jan 2, 2023	-0.0119294	-0.0118992	-0.0118827	-0.00091199	-0.00997829	-0.0075905
Jan 3, 2023	234.83	2775.91	2815.93	1954.64	308.75	518				Jan 3, 2023	0.00289991	0.00378429	0.0038541	-0.00312	0.00201012	0.0145063
Jan 4, 2023	234.885	2775.78	2815.8	1957.46	308.84	521.64				Jan 4, 2023	0.000234185	-4.57518e-05	-4.75875e-05	0.0014427	0.000291455	0.00700245
Jan 5, 2023	234.392	2770.8	2811.33	1954.89	308.52	518.19				Jan 5, 2023	-0.00210111	-0.00179498	-0.00159015	-0.00131481	-0.00103667	-0.00663572
Jan 6, 2023	232.325	2742.27	2783.01	1945.74	305.92	505.2				Jan 6, 2023	-0.00885767	-0.0103504	-0.0101243	-0.0046931	-0.00846304	-0.0253876
Jan 9, 2023	235.801	2782.2	2824	1962.52	309.79	499.59				Jan 9, 2023	0.014851	0.014453	0.014623	0.00858649	0.012571	-0.0111666
Jan 10, 2023	234.633	2772.84	2814.27	1959.28	308.69	495.21				Jan 10, 2023	-0.00496564	-0.00336848	-0.00345283	-0.00165333	-0.00355711	-0.00880585
